# Supplementary material for: Global patterns of commodity-driven deforestation and associated carbon emissions
Source: Nat Food. 2026 Feb 23;7(2):138–51. doi: 10.1038/s43016-026-01305-4 (PMC12935532; doi:10.1038/s43016-026-01305-4)
Supplement: Supplementary file 3 — Source data. [file 43016_2026_1305_MOESM3_ESM.xlsx]

## Sheet: Source_Fig_1
Country	Ecoregion	Treecover loss (ha)	Forest fire (ha)	Deforestation (ha)	Agriculture and forestry deforestation (ha)	Agriculture and forestry deforestation (Production; ha)
Afghanistan	Tropical	1902.47	1102.56	482.41	442.05	442.05
Albania	Tropical	45133.2	18732.4	25253.1	11081.3	11040.9
Algeria	Tropical	213152	1284.87	7531.74	7477.62	7477.62
Angola	Tropical	4.14813e+06	11329.8	1.24412e+06	1.24112e+06	1.22958e+06
Antigua and Barbuda	Tropical	854.47	11.56	515.32	515.32	403.98
Argentina	Temperate	6.61569e+06	4884.8	4.63034e+06	3.9104e+06	3.91014e+06
Armenia	Temperate	2134.79	81.13	1306.09	1045.48	1011.52
Australia	Tropical	9.66072e+06	7.79558e+06	1.08049e+06	421591	397502
Austria	Temperate	385645	700.1	112783	2071.32	1515.93
Azerbaijan	Tropical	7787.09	172.16	4064.85	4064.14	4061.66
Bahamas	Tropical	27477.8	5794.78	6871.12	6818.73	4028.1
Bahrain	Tropical	0	0	0	0	0
Bangladesh	Tropical	238491	209.16	15774.5	9569.3	9569.3
Barbados	Tropical	426.15	0.87	125.88	120.18	114.57
Belarus	Temperate	1.04551e+06	25000	1.0175e+06	18892.1	16391.6
Belgium	Temperate	109399	288.91	32101.3	11583.2	11138.4
Belize	Tropical	280487	8881.55	79569.4	76408.4	48093.6
Benin	Tropical	97771.9	13.81	30138.6	29837.1	29837.1
Bhutan	Temperate	24971.2	1394.25	7474.96	6895.21	6549.01
Bolivia	Tropical	7.28833e+06	520074	4.41128e+06	4.11369e+06	3.76591e+06
Bosnia and Herzegovina	Temperate	35572.1	6785.76	27580.2	6931.02	6092.67
Botswana	Tropical	1036.41	13.48	953.58	953.58	953.58
Brunei	Tropical	30611.4	1905.32	12893	9138.44	6834.13
Bulgaria	Temperate	139987	8618.2	119624	10493	10161.9
Burkina Faso	Tropical	658.35	0.53	325.39	325.39	325.39
Burundi	Tropical	41777.6	4.46	11972.8	10690.8	10690.8
Cabo Verde	Tropical	121.47	9.73	93.82	93.82	87.26
Cambodia	Tropical	2.77424e+06	22031.1	2.33137e+06	2.33116e+06	1.43135e+06
Cameroon	Tropical	1.89352e+06	6115.86	1.86783e+06	1.86783e+06	661390
Canada	Boreal	4.96948e+07	2.83012e+07	6.58026e+06	450744	420166
Central African Republic	Tropical	1.01987e+06	14940	351334	351334	174117
Chad	Tropical	159321	71.5	88550.2	88550.2	88550.2
Chile	Temperate	2.25321e+06	66.56	645192	423529	409017
China	Temperate	1.17832e+07	1.03451e+06	8.6073e+06	7.22128e+06	7.22128e+06
Taiwan	Tropical	43305.3	313.24	8758.01	8758.01	8758.01
Colombia	Tropical	5.21393e+06	248.15	2.78963e+06	2.59006e+06	2.38112e+06
Comoros	Tropical	6137.44	20.42	942.2	942.2	448.82
Republic of the Congo	Tropical	985016	31123.6	243702	240756	240492
Cook Islands	Tropical	0	0	0	0	0
Costa Rica	Tropical	270938	19671.1	232632	230559	192229
Cote d'Ivoire	Tropical	4.06382e+06	3447.71	4.0252e+06	4.00491e+06	3.01239e+06
Croatia	Temperate	96728.9	6119.59	82904.7	6089.23	5984.07
Cuba	Tropical	386517	47854.5	80307.4	75768.5	75325.7
Cyprus	Tropical	3819.09	147.82	326.33	270.13	231.06
Czechia	Temperate	548639	1067.62	547255	11558.1	10912.6
North Korea	Temperate	274840	17968.6	66865.9	36425.2	36425.2
Democratic Republic of the Congo	Tropical	1.85567e+07	381420	1.81228e+07	1.80939e+07	7.30797e+06
Denmark	Temperate	96083.1	239.99	44239.8	19569.2	19547.3
Djibouti	Tropical	0	0	0	0	0
Dominica	Tropical	25008.6	10425.6	10746.4	10746.4	93.43
Dominican Republic	Tropical	361576	3794.13	29887.7	28684.5	28601
Ecuador	Tropical	958081	0	374770	337703	312273
Egypt	Tropical	2385.97	175.33	2063.55	2061.9	2061.9
El Salvador	Tropical	82658.5	410	17974	17576.3	13421.5
Equatorial Guinea	Tropical	139469	213.01	31820.3	29846.2	22689.6
Eritrea	Tropical	2.53	0.89	1.64	1.64	1.64
Estonia	Temperate	556813	3652.04	553141	11407.8	11407.8
Swaziland	Tropical	113781	441.96	9762.43	6339.66	6105.71
Ethiopia	Tropical	516503	402.89	185154	184647	184647
Faroe Islands	Temperate	0	0	0	0	0
Fiji	Tropical	52647.3	2162.46	25320.8	25320.8	15118
Finland	Boreal	4.38653e+06	39740	4.34677e+06	49236.2	49138.8
France	Temperate	1.4034e+06	21602.9	503774	65955.7	62045.1
French Polynesia	Tropical	0	0	0	0	0
Gabon	Tropical	510374	5385.34	499111	499111	239489
Gambia	Tropical	2246.61	1.2	826.82	697.14	697.14
Georgia	Temperate	11160.7	173.68	6307.11	6183.85	6183.85
Germany	Temperate	1.23177e+06	6776.84	1.22458e+06	34009.7	28041.3
Ghana	Tropical	1.64968e+06	5359.2	1.64265e+06	1.63012e+06	1.49621e+06
Greece	Tropical	259616	164471	94852.4	20441.3	16471
Grenada	Tropical	1736.49	11.37	601.07	601.07	400.35
Guatemala	Tropical	1.68338e+06	264780	1.35254e+06	1.26262e+06	575289
Guinea	Tropical	2.43609e+06	75916.2	306319	306061	286795
Guinea-Bissau	Tropical	245008	464.1	19007.4	18832.7	18432.5
Guyana	Tropical	241103	391.83	49202.9	13028.4	12422.9
Haiti	Tropical	77404.4	710.99	8292.95	8262.19	8262.19
Honduras	Tropical	1.32098e+06	170838	1.10883e+06	1.09078e+06	653216
Hungary	Temperate	244370	758.44	114528	42675.9	41102.5
Iceland	Boreal	0	0	0	0	0
India	Tropical	2.23881e+06	35695.3	2.10988e+06	1.32549e+06	1.32533e+06
Indonesia	Tropical	2.95523e+07	575.93	1.1504e+07	1.09213e+07	1.09203e+07
Iran	Tropical	4011.06	135.3	2936.44	2935.51	2935.51
Iraq	Tropical	139.1	14.2	119.25	119.25	119.25
Ireland	Temperate	148177	2302.71	66818.7	64301.9	63993.9
Israel	Tropical	2826.37	49.18	864.95	678.16	646.09
Italy	Tropical	449555	46951.1	351890	39986.4	36905.3
Jamaica	Tropical	53214.8	675.07	6302.92	6173.93	5659.29
Japan	Temperate	865972	8540.35	492106	41403.9	28612.5
Jordan	Tropical	8.17	0.13	3.27	3.27	3.27
Kazakhstan	Temperate	66258.9	17686.1	33184.5	23774.6	20761.8
Kenya	Tropical	404485	4162.15	367485	355126	354793
Kuwait	Tropical	0	0	0	0	0
Kyrgyzstan	Temperate	2507.17	1039.2	1301.61	1134.28	1088.02
Laos	Tropical	4.40058e+06	2283.99	608475	608475	354108
Latvia	Temperate	858215	4092.39	854070	24476.5	24474.4
Lebanon	Tropical	6166.28	28.67	855.54	581.42	581.42
Lesotho	Tropical	186.27	1.41	169.59	166.99	166.99
Liberia	Tropical	2.20697e+06	21637.9	2.17934e+06	2.1728e+06	567702
Libya	Tropical	315.02	10.7	119.97	119.97	119.97
Lithuania	Temperate	396413	1733.53	394665	1760.34	1700.35
Luxembourg	Temperate	9534.93	15.06	3969.28	530.5	530.5
Madagascar	Tropical	4.75144e+06	105669	1.37043e+06	1.36282e+06	651827
Malawi	Tropical	268528	395.43	230787	227699	227699
Malaysia	Tropical	8.94223e+06	105075	5.26828e+06	4.97746e+06	3.02987e+06
Maldives	Tropical	62.55	0	62.55	62.55	49.11
Mali	Tropical	13393.2	4.26	5111.47	5095.11	5095.11
Malta	Tropical	12.49	1.49	11	11	11
Marshall Islands	Tropical	0	0	0	0	0
Mauritania	Tropical	35.6	1.26	34.34	34.34	34.34
Mauritius	Tropical	3386.77	0	1366.95	993.62	933.05
México	Tropical	4.70643e+06	767854	3.83693e+06	3.21973e+06	1.23812e+06
Micronesia	Tropical	76.81	0	76.81	76.81	2.28
Mongolia	Temperate	448191	410573	20980.2	8476.25	8439.91
Montenegro	Temperate	16885.1	4116.06	12769	823.76	725.1
Morocco	Tropical	56341.8	382.76	6583.5	6569.9	6569.35
Mozambique	Tropical	4.48886e+06	13081.3	897652	897207	864875
Myanmar	Tropical	4.64025e+06	39366.9	4.2748e+06	3.91903e+06	2.05019e+06
Namibia	Tropical	2553.63	65.64	2178.64	2162.22	2162.22
Nauru	Tropical	0	0	0	0	0
Nepal	Temperate	54424.5	7323.21	46498.7	32706.6	32545.9
Netherlands	Temperate	30555.1	1081.32	29278.5	5330.76	4219.73
New Caledonia	Tropical	28819.3	10005.6	11083	10752.8	7040.9
New Zealand	Temperate	1.4188e+06	81478.1	441330	163127	158143
Nicaragua	Tropical	1.72975e+06	223353	1.50294e+06	1.50274e+06	395094
Niger	Tropical	4.5	0.52	3.83	3.83	3.83
Nigeria	Tropical	1.69171e+06	3124.93	1.68241e+06	1.51247e+06	1.50878e+06
Niue	Tropical	0	0	0	0	0
North Macedonia	Temperate	45875	8039.62	37831.6	1745.53	1452.51
Norway	Boreal	907356	19443	887909	151221	151190
Oman	Tropical	0.07	0	0.07	0.07	0.07
Pakistan	Tropical	9864.63	5461.77	4397.58	3046.78	3046.78
Palestine	Tropical	25.31	1.34	17.62	17.49	17.49
Panama	Tropical	485907	25204.9	458392	456665	128446
Papua New Guinea	Tropical	1.79251e+06	164997	1.5592e+06	1.50604e+06	780328
Paraguay	Tropical	6.82455e+06	0	5.12886e+06	4779935	4779935
Peru	Tropical	3.85924e+06	0.37	2.05339e+06	1.75743e+06	1.75743e+06
Philippines	Tropical	1.43823e+06	21458.4	1.08303e+06	1.0306e+06	880043
Poland	Temperate	1.2999e+06	6711.14	1.29305e+06	35521.3	25544.4
Portugal	Tropical	1.21907e+06	175332	282825	64197.8	64197.8
Puerto Rico	Tropical	76401.4	1985.95	19099.7	18247.6	2635.91
Qatar	Tropical	0	0	0	0	0
South Korea	Temperate	318610	15381.3	226353	90064.1	90048
Moldova	Temperate	12169.7	363.84	11788.8	4891.83	2971
Romania	Temperate	408127	5984.16	365028	20902.8	10631.1
Russia	Boreal	8.31608e+07	6.0987e+07	5.52826e+06	653875	653875
Rwanda	Tropical	50775.4	50.21	37349.3	36144.3	31136.6
Saint Kitts and Nevis	Tropical	336.2	2.79	303.82	303.82	274.9
Saint Lucia	Tropical	1084.61	10.08	308.75	308.75	155.79
Saint Vincent and the Grenadines	Boreal	474.95	6.3	318.82	318.82	174
Samoa	Tropical	0	0	0	0	0
São Tomé and Príncipe	Tropical	77.38	0	75.76	75.76	33.28
Saudi Arabia	Tropical	0	0	0	0	0
Senegal	Tropical	13375.1	10.88	1712.6	1712.6	1661.85
Serbia and Montenegro	Temperate	9165.88	771.73	8394.16	7636.53	7635.21
Serbia	Temperate	46999.8	2971.94	44027.8	23006.5	23006.4
Seychelles	Tropical	6.38	0.38	5.92	5.92	3.87
Sierra Leone	Tropical	1.97222e+06	1799.68	47949.9	47831.8	38386.2
Singapore	Tropical	2752.68	27.34	1286.48	180.58	178.88
Slovakia	Temperate	234356	1710.15	232579	13711	11716.6
Slovenia	Temperate	54030.9	1425.39	52488.9	1028.3	977.08
Solomon Islands	Tropical	219250	20077.5	195611	191881	39855.8
Somalia	Tropical	5894.9	63.65	3853.92	3849.15	3849.15
South Africa	Tropical	1.67109e+06	146526	545318	210941	210941
South Sudan	Tropical	26603.2	80.19	26523	26523	26523
Spain	Tropical	1.60164e+06	279225	693877	114194	107469
Sri Lanka	Tropical	213044	2147.44	210727	125648	122110
Sudan and South Sudan	Tropical	55988.7	588.63	55400.1	55400.1	55400.1
Sudan	Tropical	544.48	0.08	544.41	544.41	544.41
Suriname	Tropical	226257	484.14	60544.3	19661	16895.1
Sweden	Boreal	5.50575e+06	59051	5.44668e+06	94121.7	93175.8
Switzerland	Temperate	45788.2	529.57	45229.7	11126.2	6016.09
Syria	Tropical	28280	390.14	1885.44	1828.14	1828.14
Tajikistan	Temperate	343.07	62.41	274.45	274.45	274.45
Thailand	Tropical	2.465e+06	9526.85	2313305	1.79773e+06	1.67051e+06
Timor-Leste	Tropical	31813.5	243.44	5139.9	4763.99	4763.99
Togo	Tropical	98437.5	23.21	16642.2	16633.2	16633.2
Tokelau	Tropical	0	0	0	0	0
Tonga	Tropical	0	0	0	0	0
Trinidad and Tobago	Tropical	23544	175.46	3058.23	2939.61	2458.78
Tunisia	Tropical	33977.3	912.49	2262.28	2262.28	2243.57
Turkey	Temperate	723649	2967.85	70096.1	69685.9	69685.9
Turkmenistan	Tropical	486.46	85.06	356.04	332.29	207.28
Tuvalu	Tropical	0	0	0	0	0
Uganda	Tropical	1.09662e+06	257.98	294797	290577	269413
Ukraine	Temperate	1.20488e+06	96727.9	1.10714e+06	102999	102999
United Arab Emirates	Tropical	0	0	0	0	0
United Kingdom	Temperate	543924	14274.3	218678	27605.8	24753.3
Tanzania	Tropical	3.51278e+06	3730.3	1.01117e+06	999896	999896
United States	Temperate	4.70031e+07	1.33133e+07	2.46989e+07	5.53481e+06	5.44676e+06
Uruguay	Tropical	411221	0.64	76296.8	66314.5	66314.4
Uzbekistan	Tropical	1193.54	312.01	871.01	871.01	871.01
Vanuatu	Tropical	16466.6	413.15	11051.3	11036.4	4490.16
Venezuela	Tropical	2.36448e+06	8.79	699281	500927	500926
Vietnam	Tropical	3.50826e+06	23507.3	2.67732e+06	2.6712e+06	2.15629e+06
Yemen	Tropical	0.22	0	0.22	0.22	0.22
Zambia	Tropical	2.89449e+06	16695.4	806522	805773	719074
Zimbabwe	Tropical	300325	382.23	100224	93327.2	93327.2
Brazil	Tropical	6.68148e+07	195.4	3.9862e+07	3.83752e+07	3.83293e+07
