# Supplementary material for: Global patterns of commodity-driven deforestation and associated carbon emissions
Source: Nat Food. 2026 Feb 23;7(2):138–51. doi: 10.1038/s43016-026-01305-4 (PMC12935532; doi:10.1038/s43016-026-01305-4)
Supplement: Supplementary file 4 — Source data. [file 43016_2026_1305_MOESM4_ESM.xlsx]

## Sheet: Index
Sheet name	Description of the study	Publication
This study (DeDuCE)	Annual deforestation and carbon emission estimates from the DeDuCE model	https://doi.org/10.31223/X5T69B
Pendrill et al.	Annual deforestation and carbon emission estimates from Pendrill et al. land balance model	https://doi.org/10.1016/j.gloenvcha.2019.03.002
Goldman et al.	Deforestation estimates from Goldman et al. (WRI)	https://doi.org/10.46830/writn.na.00001
Hoang et al.	Deforestation footprint for production and consumption countries from Hoang and Kanemoto	https://doi.org/10.1038/s41559-021-01417-z
Crippa et al.	Land use and land-use change (LULUC) emissions from global food production	https://doi.org/10.1038/s43016-021-00225-9
Feng et al.	Carbon emissions associated with global tree cover loss linked to agriculture and forestry	https://doi.org/10.1038/s41893-022-00854-3
GFW-Tree cover loss	Tree cover loss (≥25%) and carbon emission estimates from Hansen et al. from Global Forest Watch	https://www.globalforestwatch.org/dashboards/global/
GFW-Curtis et al.	Tree cover loss (≥25%) and carbon emission estimates from Curtis et al. from Global Forest Watch	https://www.globalforestwatch.org/dashboards/global/
FAO-FRA	Deforestation estimates from Forest Resource Assessment report	https://doi.org/10.4060/ca9825en

## Sheet: This study (DeDuCE)
Year	Deforestation (ha)	Carbon emissions (MtCO2)
2001	4109213	1359.23
2002	5173846	1824.93
2003	4836172	1633.22
2004	6376971	2220.6
2005	5930844	2142.84
2006	5955387	2117.97
2007	6102614	2050.24
2008	6089741	2131.69
2009	5838468	2140.87
2010	5988817	2270.14
2011	5247758	1882.02
2012	6638584	2462.75
2013	4652474	1682.65
2014	6305488	2151.96
2015	5049969	1757.82
2016	7150590	2484.92
2017	6533587	2299.42
2018	5332327	1995.29
2019	4875290	1932.31
2020	4330868	1774.92
2021	4717734	1911.17
2022	4557356	1890.71

## Sheet: Pendrill et al.
Year	Deforestation (ha)	Total emissions (MtCO2/yr)
2001	4683652	1714.78
2002	5687147	2237.76
2003	4929241	1884.66
2004	5582596	2133.97
2005	5441051	1923.53
2006	4900810	1711.27
2007	5202133	1709.44
2008	4722194	1386.39
2009	4708849	1289.24
2010	5469657	1106.69
2011	5009591	1198.13
2012	5873895	1349.75
2013	4895378	1183.14
2014	5315780	1677.8
2015	4865231	1800.08
2016	6334922	2373.89
2017	5740194	2058.81
2018	4879844	1863.45

## Sheet: Goldman et al.
Year	Oil palm fruit (ha)	Soya beans (ha)	Pasture (ha)	Cocoa beans (ha)	Coffee, green (ha)	Forest plantation (ha)	Natural rubber in primary forms (ha)	Total (ha)
2001	380127	463283	2.73294e+06	136345	108433	64844.4	85324.6	3.9713e+06
2002	423584	697338	3.16613e+06	152011	115762	72228.9	96987.8	4.72404e+06
2003	266113	922714	2.90117e+06	92884.7	85550.5	34128.5	49336.4	4.3519e+06
2004	701941	1.075e+06	3.45486e+06	132346	115494	153638	119849	5.75313e+06
2005	768044	600409	3.60074e+06	128143	128466	125698	142176	5.49368e+06
2006	773971	459670	2.96991e+06	138059	125367	123164	140247	4.73039e+06
2007	821847	483447	3.19156e+06	118114	105374	173959	144064	5.03836e+06
2008	849672	613453	3.07496e+06	142810	126685	169623	136096	5.1133e+06
2009	1.31848e+06	342328	2.68865e+06	156189	129191	135253	219497	4.98959e+06
2010	887102	535346	3.28297e+06	115724	130181	164685	176029	5.29203e+06
2011	867083	583284	2.66746e+06	132407	116688	184070	170826	4.72182e+06
2012	1.17884e+06	584978	3.21733e+06	149625	160226	227033	207127	5.72516e+06
2013	585861	291129	2.41526e+06	168886	119662	84209.7	115763	3.78077e+06
2014	444627	313397	3.09181e+06	300739	177767	60759.1	155606	4.54471e+06
2015	218985	192825	2.60323e+06	197429	135905	57184.6	102390	3.50795e+06

## Sheet: Hoang et al.
Year	Deforestation (ha)
2001	74245.8
2002	82590.1
2003	76118.6
2004	108592
2005	96740.4
2006	94723.5
2007	98004.9
2008	97058.7
2009	83730.5
2010	90580.4
2011	87195.3
2012	115803
2013	86137
2014	102922
2015	96579.5

## Sheet: Crippa et al.
Year	Total emissions (MtCO2/yr)
2001	4348.12
2002	4721.99
2003	4451.01
2004	4724.21
2005	4519.49
2006	4814.89
2007	4389.68
2008	4381.18
2009	4684.29
2010	4395.47
2011	4136.83
2012	4176.06
2013	4158.81
2014	4424.51
2015	4448.09
2016	3709.91
2017	3676.57
2018	3823.13

## Sheet: Feng et al.
Year	Emissions (PgC yr-1)	Emissions (MtCO2 yr-1)
2001	0.779068	2856.58
2002	0.831108	3047.4
2003	0.931449	3415.31
2004	0.984684	3610.51
2005	1.07102	3927.08
2006	1.07401	3938.05
2007	1.06148	3892.11
2008	1.12321	4118.44
2009	1.17422	4305.46
2010	1.1782	4320.07
2011	1.25362	4596.62
2012	1.25687	4608.51
2013	1.47726	5416.61
2014	1.47338	5402.38
2015	1.88284	6903.75
2016	2.02985	7442.78
2017	2.12215	7781.2
2018	1.84849	6777.8
2019	1.65924	6083.87

## Sheet: GFW-Tree cover loss
iso	Year	Loss (ha)	Emissions (MgCO2)
AFG	2001	88.7159	23374.5
AGO	2001	107777	3.83579e+07
AIA	2001	3.87846	649.561
ALA	2001	396.935	74295.7
ALB	2001	3738.53	1.36843e+06
AND	2001	1.65421	572.187
ARG	2001	150432	3.25575e+07
ARM	2001	132.544	40035.9
ATG	2001	24.0742	7175.06
AUS	2001	278270	3.00461e+07
AUT	2001	6930.04	2.79104e+06
AZE	2001	558.08	154164
BDI	2001	1548.02	503997
BEL	2001	974.448	419464
BEN	2001	4773.88	1.36566e+06
BES	2001	3.25756	310.136
BFA	2001	189.392	282596
BGD	2001	4590.47	2.30688e+06
BGR	2001	8215.19	2.11776e+06
BHS	2001	434.541	87942.1
BIH	2001	1499.8	500742
BLR	2001	18373.4	4.98543e+06
BLZ	2001	8216.41	3.60327e+06
BMU	2001	0.19582	62.8471
BOL	2001	140716	6.30989e+07
BRA	2001	2.76162e+06	1.18308e+09
BRB	2001	12.5923	3425.69
BRN	2001	1245.37	819772
BTN	2001	299.171	165910
BWA	2001	233.588	38025.7
CAF	2001	31966.3	1.42961e+07
CAN	2001	1.37475e+06	4.25252e+08
CHE	2001	1166.38	564064
CHL	2001	72739.4	2.10302e+07
CHN	2001	230989	8.82449e+07
CIV	2001	128225	4.7998e+07
CMR	2001	40104.7	1.95963e+07
COD	2001	459441	2.54539e+08
COG	2001	27407.7	1.40318e+07
COL	2001	230540	1.12534e+08
COM	2001	37.0489	17650.2
CPV	2001	7.87999	0
CRI	2001	15498.3	6.96344e+06
CUB	2001	19094.3	5.36276e+06
CUW	2001	0.902789	176.334
CYM	2001	20.7541	3989.36
CYP	2001	80.7206	21528.8
CZE	2001	3462.59	1.31807e+06
DEU	2001	15303.6	6.15045e+06
DMA	2001	22.7928	12965.5
DNK	2001	4339.41	1.04119e+06
DOM	2001	11291	4.20402e+06
DZA	2001	3506.56	993078
ECU	2001	45063.9	2.49736e+07
EGY	2001	165.143	46836.9
ERI	2001	2.52952	990.516
ESP	2001	33479	9.69377e+06
EST	2001	16879.6	3.71791e+06
ETH	2001	12798.3	5.46393e+06
FIN	2001	151072	2.80734e+07
FJI	2001	1099.01	571548
FRA	2001	34514.1	1.26948e+07
GAB	2001	15173.8	8.54809e+06
GBR	2001	23354.4	8.34441e+06
GEO	2001	666.958	242469
GGY	2001	0.957678	234.727
GHA	2001	46301.3	1.76045e+07
GIB	2001	0.187286	45.2012
GIN	2001	20528.4	6.99005e+06
GLP	2001	322.404	117677
GMB	2001	11.011	4601.66
GNB	2001	2741.32	814764
GNQ	2001	3591.26	2.15484e+06
GRC	2001	12828	2.39254e+06
GRD	2001	32.8109	17828.3
GTM	2001	53502.2	2.13485e+07
GUF	2001	3034.13	2.23088e+06
GUY	2001	10044.8	6.29785e+06
HKG	2001	8.05253	3378.02
HND	2001	42487.3	1.77329e+07
HRV	2001	3401.56	1.11797e+06
HTI	2001	2492.66	868387
HUN	2001	7524.87	2.60077e+06
IDN	2001	745101	4.92088e+08
IMN	2001	16.2022	4067.93
IND	2001	62610.2	3.10093e+07
IRL	2001	9602.7	4.01657e+06
IRN	2001	334.335	78884
IRQ	2001	16.0891	4373.87
ISR	2001	148.32	31580.3
ITA	2001	9910.38	2.60424e+06
JAM	2001	1248.73	601079
JEY	2001	3.69634	1334.48
JOR	2001	0.522028	128.815
JPN	2001	23996.4	8.8589e+06
KAZ	2001	4599.24	1.05679e+06
KEN	2001	19814.2	9.12848e+06
KGZ	2001	590.542	141738
KHM	2001	28748.7	1.47733e+07
KNA	2001	45.9774	17922.8
KOR	2001	5536.41	1.35539e+06
LAO	2001	36746.7	1.92948e+07
LBN	2001	300.492	74164.4
LBR	2001	29227.8	1.32245e+07
LBY	2001	17.3479	2824.45
LCA	2001	31.1552	14640.7
LIE	2001	3.42394	1685.74
LKA	2001	3775.75	1.42287e+06
LSO	2001	2.4799	639.144
LTU	2001	7964.71	2.07306e+06
LUX	2001	68.71	31128.1
LVA	2001	24918	6.19944e+06
MAC	2001	1.42807	0
MAF	2001	2.19689	723.799
MAR	2001	1879.65	516413
MDA	2001	147.483	36328
MDG	2001	88341.9	4.22948e+07
MDV	2001	4.74349	364.702
MEX	2001	159399	4.98166e+07
MKD	2001	2063.17	610199
MLI	2001	494.728	202241
MLT	2001	1.25191	300.008
MMR	2001	45054	2.34763e+07
MNE	2001	862.314	320228
MNG	2001	21253.6	4.69039e+06
MOZ	2001	67116.1	2.10397e+07
MRT	2001	34.0495	8389.9
MSR	2001	7.07856	2800.56
MTQ	2001	193.487	89948.4
MUS	2001	157.882	80660.3
MWI	2001	3068.31	1.07171e+06
MYS	2001	333372	1.33294e+08
MYT	2001	31.9032	15945.2
NAM	2001	627.726	119902
NCL	2001	713.465	281323
NER	2001	0.450672	75.778
NGA	2001	53601.7	1.64794e+07
NIC	2001	44241.1	2.0009e+07
NLD	2001	737.898	258083
NOR	2001	22454.5	4.47942e+06
NPL	2001	1532.8	863672
NZL	2001	50560.7	2.07177e+07
PAK	2001	217.975	75497.7
PAN	2001	18289.3	9.3275e+06
PER	2001	86068.5	5.26433e+07
PHL	2001	35219.2	2.00926e+07
PLW	2001	52.1121	37362.2
PNG	2001	36025.6	2.55243e+07
POL	2001	19084.2	5.47861e+06
PRI	2001	1259.46	530936
PRK	2001	11970.5	2.69013e+06
PRT	2001	24704.3	6.23929e+06
PRY	2001	153704	3.69437e+07
PSE	2001	2.2193	495.743
REU	2001	28.8327	14704.3
ROU	2001	17541.6	6.76379e+06
RUS	2001	1.8644e+06	2.91056e+08
RWA	2001	1587.96	618051
SDN	2001	47.4818	11747.6
SEN	2001	129.81	51279
SGP	2001	43.9153	13008.6
SLB	2001	2187.27	1.61945e+06
SLE	2001	18875.7	7.07393e+06
SLV	2001	9540.57	3.4505e+06
SOM	2001	451.936	93052.3
SRB	2001	2381.14	937458
SSD	2001	5883.27	1.42617e+06
STP	2001	77.3758	46620.4
SUR	2001	3689.71	2.66218e+06
SVK	2001	3898.52	1.54758e+06
SVN	2001	615.835	255717
SWE	2001	145021	2.75919e+07
SWZ	2001	6972.35	3.80479e+06
SXM	2001	1.31828	1027.22
SYC	2001	0.379575	120.381
SYR	2001	269.257	63437.4
TCA	2001	8.22798	1371.21
TCD	2001	2039.14	609237
TGO	2001	3765.6	954473
THA	2001	36451.6	1.86739e+07
TJK	2001	61.8378	15624.2
TKM	2001	48.691	11768.1
TLS	2001	677.883	402382
TTO	2001	1830.61	873791
TUN	2001	231.536	67684.3
TUR	2001	23050.5	5.34841e+06
TWN	2001	1165.24	593066
TZA	2001	89974.3	3.06953e+07
UGA	2001	30525.8	1.16192e+07
UKR	2001	28861.8	8.94358e+06
UMI	2001	2.2659	0
URY	2001	7661.6	1.737e+06
USA	2001	1.9534e+06	6.24785e+08
UZB	2001	296.301	66914.8
VCT	2001	6.97164	3443.94
VEN	2001	124694	4.9378e+07
VGB	2001	4.0925	1594.1
VIR	2001	122.587	44447.7
VNM	2001	47740.1	2.40533e+07
VUT	2001	124.333	69675.4
XAD	2001	1.64899	382.712
XCA	2001	10.3439	364.322
XKO	2001	1122.72	456607
XNC	2001	17.7246	4869.51
ZAF	2001	80619	3.83394e+07
ZMB	2001	33772	1.28892e+07
ZWE	2001	10706	3.5237e+06
ABW	2002	0.526108	27.9887
AFG	2002	179.712	39501.6
AGO	2002	64923.5	2.08137e+07
AIA	2002	0.14633	29.6106
ALA	2002	277.974	56119.2
ALB	2002	890.387	338241
AND	2002	1.25502	517.131
ARG	2002	106459	2.51565e+07
ARM	2002	172.658	52100.8
ATG	2002	17.656	5254.01
AUS	2002	342466	3.79873e+07
AUT	2002	10907	4.4892e+06
AZE	2002	1160.64	294348
BDI	2002	1147.11	338830
BEL	2002	2349.57	1.09356e+06
BEN	2002	5183.07	1.32958e+06
BES	2002	2.10646	550.483
BFA	2002	26.209	152501
BGD	2002	4001.55	1.94599e+06
BGR	2002	4645.1	1.28314e+06
BHS	2002	703.412	190731
BIH	2002	699.766	268102
BLR	2002	25408.1	6.91594e+06
BLZ	2002	13486.1	6.06908e+06
BMU	2002	0.717959	206.118
BOL	2002	179292	7.93281e+07
BRA	2002	3.52443e+06	1.61127e+09
BRB	2002	11.7668	3362.35
BRN	2002	1089.61	719418
BTN	2002	224.965	127513
BWA	2002	54.9975	8471.09
CAF	2002	35558.4	1.57988e+07
CAN	2002	2.35025e+06	8.50786e+08
CHE	2002	881.676	426766
CHL	2002	78123.7	2.20076e+07
CHN	2002	250071	9.6006e+07
CIV	2002	152226	5.73105e+07
CMR	2002	29805.2	1.50002e+07
COD	2002	519270	2.79148e+08
COG	2002	24667.3	1.25632e+07
COL	2002	182540	9.60547e+07
COM	2002	41.3547	22529.1
CPV	2002	23.8748	0
CRI	2002	13328.7	6.14431e+06
CUB	2002	15105.7	3.92342e+06
CUW	2002	1.27928	277.472
CYM	2002	5.59824	1288.74
CYP	2002	32.0602	7407.38
CZE	2002	6770.34	2.74614e+06
DEU	2002	15329.8	6.47533e+06
DMA	2002	11.8747	6565.89
DNK	2002	1206.84	292971
DOM	2002	10483.1	3.78745e+06
DZA	2002	3026.15	875995
ECU	2002	29854.8	1.77327e+07
EGY	2002	62.8262	19995.6
ERI	2002	0	309.462
ESP	2002	38212.8	1.08283e+07
EST	2002	21922.1	4.97073e+06
ETH	2002	14290.1	5.72891e+06
FIN	2002	142499	2.67033e+07
FJI	2002	703.871	376204
FRA	2002	33980.3	1.29507e+07
GAB	2002	13952	7.92996e+06
GBR	2002	20163.3	7.44127e+06
GEO	2002	537.245	193870
GGY	2002	0.0503476	8.75156
GHA	2002	80132.6	3.30685e+07
GIB	2002	0.124829	17.7515
GIN	2002	31660.4	1.13016e+07
GLP	2002	50.9595	19259.8
GMB	2002	91.3993	30873.7
GNB	2002	6500.84	1.9242e+06
GNQ	2002	2990.65	1.85152e+06
GRC	2002	5165.69	1.14273e+06
GRD	2002	65.8377	34106.9
GTM	2002	55719.5	2.28462e+07
GUF	2002	2497.01	1.86378e+06
GUY	2002	4831.15	3.03132e+06
HKG	2002	15.8255	6771.09
HND	2002	31604.7	1.34095e+07
HRV	2002	2352.35	786321
HTI	2002	2140.27	700082
HUN	2002	7714.48	2.69684e+06
IDN	2002	856088	6.26954e+08
IMN	2002	13.7558	3512.74
IND	2002	53233.2	2.59067e+07
IRL	2002	5311.13	2.21289e+06
IRN	2002	562.07	132841
IRQ	2002	10.6201	2183.15
ISR	2002	112.253	26720.5
ITA	2002	10963.6	2.99372e+06
JAM	2002	1651.3	750864
JEY	2002	0.810374	223.649
JOR	2002	0.196108	54.1279
JPN	2002	26171.1	1.00319e+07
KAZ	2002	2992.19	725846
KEN	2002	21147.9	1.03396e+07
KGZ	2002	308.149	68624.1
KHM	2002	55609.2	2.8297e+07
KNA	2002	19.7908	7142.53
KOR	2002	4733.38	1.19753e+06
LAO	2002	56339.8	2.89575e+07
LBN	2002	82.1626	19444.8
LBR	2002	57047.2	2.66306e+07
LBY	2002	40.6357	8213.62
LCA	2002	10.9857	5612.61
LKA	2002	3444.83	1.25955e+06
LSO	2002	4.29794	1206.76
LTU	2002	10349.7	2.72232e+06
LUX	2002	90.5071	44206.1
LVA	2002	29181.8	7.44949e+06
MAC	2002	0.928207	0
MAF	2002	5.41885	1836.42
MAR	2002	3960.58	1.19354e+06
MDA	2002	230.861	62026.2
MDG	2002	93095.6	4.35317e+07
MDV	2002	4.58815	129.643
MEX	2002	159856	5.02724e+07
MKD	2002	891.684	283249
MLI	2002	322.165	105792
MLT	2002	1.75296	410.61
MMR	2002	66501.1	3.43146e+07
MNE	2002	180.362	73975.4
MNG	2002	19166.7	4.95112e+06
MOZ	2002	118485	3.57218e+07
MSR	2002	1.62273	841.691
MTQ	2002	49.0856	23497.9
MUS	2002	157.103	76568.3
MWI	2002	4805.78	1.82049e+06
MYS	2002	313008	1.4351e+08
MYT	2002	20.8692	10886.7
NAM	2002	187.399	35679.7
NCL	2002	647.805	243997
NER	2002	1.35286	237.663
NGA	2002	38102.1	1.27987e+07
NIC	2002	54317.6	2.67879e+07
NLD	2002	827.92	286207
NOR	2002	26645.9	5.57627e+06
NPL	2002	2139.95	1.17774e+06
NZL	2002	63253.7	2.75591e+07
PAK	2002	325.835	134312
PAN	2002	19238.8	9.40113e+06
PER	2002	80504.5	4.89969e+07
PHL	2002	32368.4	1.86802e+07
PLW	2002	75.3771	57323.2
PNG	2002	54600.7	3.86464e+07
POL	2002	31091.4	9.25918e+06
PRI	2002	1174.32	492569
PRK	2002	5387.64	1.43948e+06
PRT	2002	35260.8	8.80433e+06
PRY	2002	199590	5.05651e+07
PSE	2002	1.89609	307.137
REU	2002	506.983	220252
ROU	2002	16365.4	6.63351e+06
RUS	2002	2.79269e+06	3.60686e+08
RWA	2002	1056.59	340710
SDN	2002	157.447	33334.3
SEN	2002	300.113	123279
SGP	2002	123.902	44175.6
SLB	2002	3866.72	2.92531e+06
SLE	2002	15480.9	5.40397e+06
SLV	2002	4690.6	1.75944e+06
SMR	2002	0.111479	20.5813
SOM	2002	326.234	62319.1
SPM	2002	0.105857	3.08285
SRB	2002	1136.28	445935
SSD	2002	9507.96	2.15903e+06
SUR	2002	3717.86	2.68091e+06
SVK	2002	4015.99	1.73986e+06
SVN	2002	724.194	307617
SWE	2002	178360	3.44087e+07
SWZ	2002	3952.99	2.25972e+06
SXM	2002	0.439428	113.539
SYC	2002	0.227775	63.8973
SYR	2002	148.942	39781.4
TCA	2002	4.72358	845.8
TCD	2002	5034.75	1.23168e+06
TGO	2002	2872.98	718540
THA	2002	61609.5	3.17355e+07
TJK	2002	36.6391	10288.4
TKM	2002	111.557	30861.9
TLS	2002	1606.42	921016
TTO	2002	727.137	330751
TUN	2002	244.366	69496.7
TUR	2002	25869.7	6.01524e+06
TWN	2002	1007.74	494151
TZA	2002	92789.6	2.95687e+07
UGA	2002	11455.6	3.74058e+06
UKR	2002	27134.4	8.13654e+06
UMI	2002	6.50553	0
URY	2002	6885.12	1.86607e+06
USA	2002	2.05842e+06	6.72341e+08
UZB	2002	266.679	58871.5
VCT	2002	7.946	4007.99
VEN	2002	91097.2	3.40384e+07
VGB	2002	2.99644	1179.99
VIR	2002	20.9028	8350.04
VNM	2002	50133.4	2.50792e+07
VUT	2002	108.24	58642.5
XAD	2002	0.507202	143.618
XCA	2002	24.0054	2046.61
XKO	2002	215.136	87952
XNC	2002	3.53006	692.827
ZAF	2002	49243.3	2.41323e+07
ZMB	2002	53420	1.79926e+07
ZWE	2002	10994.9	3.34631e+06
ABW	2003	0.977058	66.3723
AFG	2003	244.841	48245.5
AGO	2003	56584.6	1.70595e+07
AIA	2003	1.24411	203.828
ALA	2003	220.775	46026
ALB	2003	616.983	179087
AND	2003	0.342064	127.504
ARG	2003	253682	4.90261e+07
ARM	2003	396.52	130863
ATG	2003	17.078	5360.15
AUS	2003	445644	6.3443e+07
AUT	2003	14483.5	5.81058e+06
AZE	2003	1044.59	331989
BDI	2003	1458.03	519192
BEL	2003	1891.69	904852
BEN	2003	5648.03	1.525e+06
BES	2003	16.1502	0
BFA	2003	3.62735	1169.27
BGD	2003	2162.93	1.03618e+06
BGR	2003	5206.1	1.70039e+06
BHS	2003	277.098	60562.6
BIH	2003	309.775	117295
BLR	2003	32136.5	9.21752e+06
BLZ	2003	6847.64	3.01063e+06
BMU	2003	0.13057	26.4583
BOL	2003	164053	7.77187e+07
BRA	2003	3.267e+06	1.48003e+09
BRB	2003	3.07279	880.129
BRN	2003	799.407	524447
BTN	2003	547.984	277269
BWA	2003	25.0361	4160.51
CAF	2003	13972.1	6.87034e+06
CAN	2003	1.62318e+06	5.69002e+08
CHE	2003	433.814	198438
CHL	2003	82905.7	2.5331e+07
CHN	2003	262928	8.91712e+07
CIV	2003	90775.7	3.43513e+07
CMR	2003	25747.8	1.34976e+07
COD	2003	279262	1.43139e+08
COG	2003	18738.2	9.73122e+06
COL	2003	122744	5.93885e+07
COM	2003	27.1804	12587.1
CPV	2003	9.3717	0
CRI	2003	8280.07	4.13678e+06
CUB	2003	6609.76	2.03293e+06
CUW	2003	1.05376	214.172
CYM	2003	6.3248	1485.48
CYP	2003	25.7367	5903.47
CZE	2003	3928.53	1.65788e+06
DEU	2003	6461.94	2.93493e+06
DMA	2003	27.3129	15082.4
DNK	2003	1582.06	387410
DOM	2003	10766.7	4.24583e+06
DZA	2003	3849.64	1.15859e+06
ECU	2003	13857.2	8.22039e+06
EGY	2003	77.732	28970.2
ESP	2003	23645.3	7.02498e+06
EST	2003	5633.21	1.36948e+06
ETH	2003	14809.2	6.69811e+06
FIN	2003	89749.2	1.64861e+07
FJI	2003	1573.19	832804
FRA	2003	26505.2	9.93175e+06
GAB	2003	16910.3	9.85467e+06
GBR	2003	1880.61	601190
GEO	2003	292.633	112816
GHA	2003	26753.3	1.04511e+07
GIN	2003	9862.77	3.65207e+06
GLP	2003	77.3218	30086.9
GMB	2003	22.7043	5579.13
GNB	2003	1078.15	337293
GNQ	2003	1968.64	1.18691e+06
GRC	2003	2590.57	600798
GRD	2003	71.3463	37248.3
GTM	2003	98421.9	3.63908e+07
GUF	2003	1889.92	1.37449e+06
GUY	2003	7420.6	4.52297e+06
HKG	2003	7.05724	3411.3
HND	2003	33741.3	1.43085e+07
HRV	2003	1749.94	622617
HTI	2003	1078.91	384680
HUN	2003	5734.66	2.06662e+06
IDN	2003	545179	4.31093e+08
IMN	2003	1.8173	522.503
IND	2003	47978.4	2.33699e+07
IRL	2003	2270.18	968685
IRN	2003	328.532	74187.7
IRQ	2003	20.0005	8972.88
ISR	2003	30.8893	6731.18
ITA	2003	3640.93	925810
JAM	2003	1033.59	454875
JOR	2003	0.0652596	6.13446
JPN	2003	19762.1	7.73556e+06
KAZ	2003	3375.13	663020
KEN	2003	14674.8	6.52183e+06
KGZ	2003	112.907	23209.5
KHM	2003	57274.6	2.84696e+07
KNA	2003	32.8825	13328.1
KOR	2003	3638.57	999076
LAO	2003	87426.7	4.45311e+07
LBN	2003	84.1559	17286.1
LBR	2003	21666.6	1.025e+07
LBY	2003	25.785	5109.01
LCA	2003	19.4267	9264.04
LKA	2003	3160.09	1.18066e+06
LSO	2003	4.09677	1053.7
LTU	2003	8917.5	2.41625e+06
LUX	2003	103.52	49662.1
LVA	2003	21323.3	5.72316e+06
MAF	2003	3.29544	1183.08
MAR	2003	2059.93	622288
MDA	2003	100.864	27338.2
MDG	2003	92241.5	3.96409e+07
MDV	2003	2.14271	33.0923
MEX	2003	153423	4.79867e+07
MKD	2003	896.791	305317
MLI	2003	64.868	20720.7
MMR	2003	77630.7	4.05837e+07
MNE	2003	204.2	55856.8
MNG	2003	39386	1.38689e+07
MOZ	2003	89851.5	2.80469e+07
MRT	2003	1.40368	215.637
MSR	2003	2.28606	1025.04
MTQ	2003	289.14	142320
MUS	2003	125.053	52801.6
MWI	2003	8513.44	3.09622e+06
MYS	2003	184079	1.07871e+08
MYT	2003	31.1511	15687.3
NAM	2003	405.707	83419.7
NCL	2003	897.987	372093
NER	2003	1.04935	114.503
NGA	2003	18062	5.72774e+06
NIC	2003	47123.7	2.23072e+07
NLD	2003	310.764	112864
NOR	2003	14821.5	3.1363e+06
NPL	2003	2305.69	1.29747e+06
NZL	2003	44821.8	2.00011e+07
PAK	2003	643.795	259794
PAN	2003	11308.2	5.62042e+06
PER	2003	73916.6	4.54777e+07
PHL	2003	35199.1	2.02209e+07
PLW	2003	17.6253	11976.4
PNG	2003	31816.2	2.345e+07
POL	2003	33315.5	9.82422e+06
PRI	2003	1199.87	543153
PRK	2003	7394.05	2.16718e+06
PRT	2003	27091.5	6.14786e+06
PRY	2003	270620	7.04941e+07
PSE	2003	1.50413	307.226
REU	2003	144.136	61112.1
ROU	2003	9432.37	3.76516e+06
RUS	2003	3.10796e+06	3.7436e+08
RWA	2003	1173.41	453985
SDN	2003	33.6581	8859.16
SEN	2003	59.3342	18608.9
SGP	2003	18.9966	6223.41
SLB	2003	2375.51	1.74959e+06
SLE	2003	9254.91	3.55897e+06
SLV	2003	6009.8	2.23349e+06
SMR	2003	0.0557791	15.1356
SOM	2003	147.211	30454.2
SRB	2003	865.888	356986
SSD	2003	2587.69	663230
SUR	2003	4547.59	3.08168e+06
SVK	2003	3750.82	1.58707e+06
SVN	2003	528.885	210914
SWE	2003	92655	1.87966e+07
SWZ	2003	5913.23	3.30369e+06
SXM	2003	2.1241	478.253
SYR	2003	115.242	30093.1
TCA	2003	10.8771	1783.41
TCD	2003	600.317	147853
TGO	2003	3016.35	844761
THA	2003	59179	3.00786e+07
TJK	2003	31.991	9029.96
TKM	2003	86.3276	17513.9
TLS	2003	691.652	417192
TTO	2003	727.571	333708
TUN	2003	1544.53	481384
TUR	2003	17849.3	4.28571e+06
TWN	2003	1129.21	563278
TZA	2003	99327.5	2.97802e+07
UGA	2003	12706	5.15966e+06
UKR	2003	39006.5	1.18943e+07
URY	2003	10630.4	3.36316e+06
USA	2003	1.66229e+06	5.5278e+08
UZB	2003	53.383	13796.9
VCT	2003	9.74355	4738.76
VEN	2003	87737.1	3.6668e+07
VGB	2003	1.90048	638.357
VIR	2003	40.0276	15151.4
VNM	2003	43272.7	2.21043e+07
VUT	2003	530.063	292985
XCA	2003	9.93463	498.349
XKO	2003	262.065	109102
XNC	2003	2.45847	468.208
YEM	2003	0.149343	30.3201
ZAF	2003	94848.4	5.07562e+07
ZMB	2003	49595.2	1.73644e+07
ZWE	2003	9665.14	3.40351e+06
AFG	2004	202.341	34020.1
AGO	2004	78605.5	2.24081e+07
AIA	2004	9.14669	1702.71
ALA	2004	735.85	162198
ALB	2004	3246.67	1.35536e+06
AND	2004	22.5894	8216.19
ARG	2004	439054	8.64404e+07
ARM	2004	84.0864	25904.7
ATG	2004	25.6839	8219.59
AUS	2004	134568	3.73483e+07
AUT	2004	14605.5	6.33518e+06
AZE	2004	589.973	158639
BDI	2004	714.012	222772
BEL	2004	4798.13	2.29399e+06
BEN	2004	1034	262658
BES	2004	0.297396	73.0597
BFA	2004	27.1832	37462.1
BGD	2004	4289.82	2.015e+06
BGR	2004	8178.89	2.7484e+06
BHS	2004	592.341	137314
BIH	2004	4134.86	1.61743e+06
BLM	2004	0.146598	34.2188
BLR	2004	38618.8	1.1494e+07
BLZ	2004	4315.64	1.81482e+06
BMU	2004	0.652759	181.953
BOL	2004	203811	9.01194e+07
BRA	2004	3.87127e+06	1.8826e+09
BRB	2004	8.3945	2898.98
BRN	2004	1197.98	791001
BTN	2004	1019.15	605086
BWA	2004	108.825	18056.8
CAF	2004	14919.3	7.32075e+06
CAN	2004	2.73828e+06	9.39088e+08
CHE	2004	3832.3	1.80123e+06
CHL	2004	85778.2	2.70932e+07
CHN	2004	503736	1.85779e+08
CIV	2004	52985.8	1.9694e+07
CMR	2004	23638.8	1.19814e+07
COD	2004	404068	2.19496e+08
COG	2004	14053.2	6.72721e+06
COL	2004	254342	1.31176e+08
COM	2004	40.6101	20993.9
CPV	2004	0.595132	0
CRI	2004	9806.65	4.4087e+06
CUB	2004	22139	6.01776e+06
CUW	2004	0.601841	122.065
CYM	2004	47.1758	15012.4
CYP	2004	88.9492	23051.1
CZE	2004	13460.2	5.60786e+06
DEU	2004	44982.5	2.03302e+07
DMA	2004	79.3551	43876.2
DNK	2004	2416.6	634315
DOM	2004	19467.8	7.80637e+06
DZA	2004	4400.84	1.27801e+06
ECU	2004	37331.5	2.03503e+07
EGY	2004	135.627	32788.1
ESP	2004	68197.4	1.9317e+07
EST	2004	18109.6	4.26375e+06
ETH	2004	14456.1	6.19612e+06
FIN	2004	146674	2.85243e+07
FJI	2004	2080.92	1.12143e+06
FRA	2004	76342.5	3.06538e+07
GAB	2004	10093.9	5.73774e+06
GBR	2004	24927.6	9.57582e+06
GEO	2004	1971.03	819671
GGY	2004	0.100762	24.357
GHA	2004	18179.3	7.79791e+06
GIN	2004	20186.2	6.61658e+06
GLP	2004	192.206	77381.6
GMB	2004	112.307	27153.6
GNB	2004	4196.37	1.28915e+06
GNQ	2004	423.661	236822
GRC	2004	6857.99	1.74773e+06
GRD	2004	631.093	367117
GTM	2004	56577.5	2.34318e+07
GUF	2004	4806.1	3.51887e+06
GUY	2004	4064.05	2.5849e+06
HKG	2004	18.8889	7271.7
HND	2004	26520.3	1.1588e+07
HRV	2004	6751.5	2.39537e+06
HTI	2004	2405.43	861938
HUN	2004	12013.6	4.41108e+06
IDN	2004	1.29017e+06	9.68295e+08
IMN	2004	8.57892	2700.63
IND	2004	74495.5	3.63267e+07
IRL	2004	6893.56	3.00722e+06
IRN	2004	279.791	62899.2
IRQ	2004	4.48551	1128.46
ISR	2004	69.1998	14831.7
ITA	2004	17297.2	4.67563e+06
JAM	2004	3909.13	1.87994e+06
JEY	2004	1.16449	361.774
JOR	2004	2.28515	351.037
JPN	2004	37341.6	1.50365e+07
KAZ	2004	5567.87	1.19992e+06
KEN	2004	18183.8	7.87591e+06
KGZ	2004	196.307	45226.1
KHM	2004	79698.4	4.19322e+07
KNA	2004	26.1791	10641
KOR	2004	11480.8	3.16479e+06
LAO	2004	64523.5	3.34359e+07
LBN	2004	109.792	25303.4
LBR	2004	6240.82	2.98358e+06
LBY	2004	11.0432	1762.56
LCA	2004	40.203	18666.4
LIE	2004	9.64163	4808.51
LKA	2004	5653.34	1.90479e+06
LSO	2004	7.94142	2028.96
LTU	2004	13107	3.63435e+06
LUX	2004	311.943	154036
LVA	2004	30645.9	8.12306e+06
MAF	2004	1.61107	593.588
MAR	2004	1452.03	412225
MDA	2004	266.037	70252.3
MDG	2004	85203.8	4.03483e+07
MDV	2004	2.37201	212.466
MEX	2004	170991	5.55858e+07
MKD	2004	2202.53	820717
MLI	2004	711.566	207031
MLT	2004	2.50405	630.467
MMR	2004	102754	5.3871e+07
MNE	2004	919.148	377013
MNG	2004	54675.5	1.72826e+07
MOZ	2004	122448	3.66723e+07
MRT	2004	0.0737074	12.1217
MSR	2004	7.67008	4188.18
MTQ	2004	167.665	81678
MUS	2004	341.254	150995
MWI	2004	6993.95	2.44913e+06
MYS	2004	352070	1.99781e+08
MYT	2004	5.10481	2164.8
NAM	2004	145.992	29485.5
NCL	2004	1532.33	646974
NER	2004	0.675676	111.826
NGA	2004	17306.6	6.02318e+06
NIC	2004	21129.2	1.00198e+07
NLD	2004	1301.4	450152
NOR	2004	33764.9	7.29231e+06
NPL	2004	2497.1	1.3074e+06
NZL	2004	60702.9	2.83685e+07
OMN	2004	0	0.58238
PAK	2004	1169.78	446251
PAN	2004	16869.8	8.63772e+06
PER	2004	101369	6.2556e+07
PHL	2004	48633.9	2.89526e+07
PLW	2004	29.906	21454
PNG	2004	58365.6	4.16155e+07
POL	2004	41901.4	1.27515e+07
PRI	2004	1331.73	606897
PRK	2004	11425.5	3.27308e+06
PRT	2004	55944.7	1.42424e+07
PRY	2004	249808	7.05292e+07
PSE	2004	1.24622	285.845
ROU	2004	18868.5	7.74448e+06
RUS	2004	3.59118e+06	5.64547e+08
RWA	2004	1224.79	475717
SDN	2004	24.326	5502.4
SEN	2004	229.556	65353.5
SGP	2004	35.4554	12699.7
SLB	2004	3543.48	2.68395e+06
SLE	2004	4067.82	1.63703e+06
SLV	2004	4575.52	1.81644e+06
SMR	2004	0.613287	125.566
SOM	2004	283.978	53567.8
SRB	2004	2639.87	1.10647e+06
SSD	2004	12338.2	2.90659e+06
SUR	2004	5425.61	3.7676e+06
SVK	2004	4626.04	2.05193e+06
SVN	2004	1273.13	569296
SWE	2004	271666	5.57766e+07
SWZ	2004	5520.96	3.10909e+06
SXM	2004	1.09857	307.874
SYR	2004	107.778	27959.4
TCA	2004	11.017	2084.18
TCD	2004	1570.92	372646
TGO	2004	3954.86	1.0712e+06
THA	2004	92760.3	4.73098e+07
TJK	2004	20.49	5703.12
TKM	2004	29.0954	7780.67
TLS	2004	2067.39	1.16633e+06
TTO	2004	734.883	358357
TUN	2004	320.785	96387.9
TUR	2004	29163.6	7.49645e+06
TWN	2004	1861.94	970336
TZA	2004	74456.7	2.24194e+07
UGA	2004	18943.7	7.46273e+06
UKR	2004	49550.8	1.59448e+07
URY	2004	15170.3	5.45383e+06
USA	2004	2.77294e+06	8.57427e+08
UZB	2004	48.7144	12676.4
VCT	2004	21.3582	11667.6
VEN	2004	91634.9	3.65266e+07
VGB	2004	2.63096	945.239
VIR	2004	33.2749	13676.4
VNM	2004	74265.7	3.9724e+07
VUT	2004	377.857	205615
XAD	2004	1.58935	493.384
XCA	2004	18.37	653.925
XKO	2004	573.239	255706
XNC	2004	15.9569	4102.41
ZAF	2004	74705.9	3.94754e+07
ZMB	2004	35466	1.13402e+07
ZWE	2004	11744.6	3.8718e+06
AFG	2005	236.724	41572.1
AGO	2005	103832	2.86276e+07
AIA	2005	3.80501	746.743
ALA	2005	699.162	161206
ALB	2005	697.848	276039
AND	2005	2.39616	947.912
ARG	2005	371197	7.92649e+07
ARM	2005	104.308	31039.7
ATG	2005	61.1656	22338.9
AUS	2005	215929	4.14437e+07
AUT	2005	21665.4	1.00022e+07
AZE	2005	249.02	67241.6
BDI	2005	1171.14	384659
BEL	2005	3031.81	1.46545e+06
BEN	2005	3182.01	942884
BES	2005	1.10661	64.0563
BFA	2005	65.3907	35894.5
BGD	2005	3299.42	1.66973e+06
BGR	2005	6573.23	2.39411e+06
BHS	2005	1454.12	325715
BIH	2005	575.793	254299
BLM	2005	0.0732988	16.3089
BLR	2005	36208	1.10921e+07
BLZ	2005	8109.87	3.60605e+06
BMU	2005	0.39165	106.031
BOL	2005	251221	1.17171e+08
BRA	2005	3.50086e+06	1.81151e+09
BRB	2005	10.1178	2748.35
BRN	2005	1278.86	824318
BTN	2005	774.662	459390
BWA	2005	114.546	18888.3
CAF	2005	29948.4	1.27142e+07
CAN	2005	2.95611e+06	9.85149e+08
CHE	2005	2322.87	1.23635e+06
CHL	2005	107007	3.46144e+07
CHN	2005	384808	1.58167e+08
CIV	2005	75455.6	2.66653e+07
CMR	2005	25747.1	1.34813e+07
COD	2005	491329	2.73205e+08
COG	2005	19084.2	9.85038e+06
COL	2005	189110	9.83658e+07
COM	2005	87.6889	43855.2
CPV	2005	5.99972	0
CRI	2005	16641.3	7.61823e+06
CUB	2005	12887.8	4.08124e+06
CUW	2005	0.677289	163.698
CYM	2005	9.45138	2857.12
CYP	2005	35.7915	8854
CZE	2005	25572	1.115e+07
DEU	2005	39765.8	1.79945e+07
DMA	2005	52.3232	29184.1
DNK	2005	9055.7	2.49276e+06
DOM	2005	25172	1.02616e+07
DZA	2005	4498.95	1.3361e+06
ECU	2005	40455.5	2.31223e+07
EGY	2005	68.7825	21944.8
ERI	2005	0	41.9803
ESP	2005	49697.1	1.37388e+07
EST	2005	14822.6	3.62826e+06
ETH	2005	17331.1	7.01255e+06
FIN	2005	230445	4.5874e+07
FJI	2005	1666.15	929901
FRA	2005	46537.6	1.9279e+07
GAB	2005	17806	1.05091e+07
GBR	2005	8922.49	3.79226e+06
GEO	2005	550.148	200845
GHA	2005	43674.4	1.8522e+07
GIN	2005	17342.4	5.59349e+06
GLP	2005	225.3	85451
GMB	2005	12.6635	4411.3
GNB	2005	4382.39	1.39353e+06
GNQ	2005	1611.7	963213
GRC	2005	4233.54	961360
GRD	2005	47.4877	26040.5
GTM	2005	101012	4.10817e+07
GUF	2005	2841.57	2.07866e+06
GUY	2005	5834.76	3.71762e+06
HKG	2005	8.91087	2898.21
HND	2005	40591.5	1.83937e+07
HRV	2005	2757.02	1.13895e+06
HTI	2005	2052.64	807575
HUN	2005	10402.7	3.82521e+06
IDN	2005	1.18337e+06	9.31024e+08
IMN	2005	10.9198	3010.79
IND	2005	62801.2	3.1181e+07
IRL	2005	8117.54	3.55732e+06
IRN	2005	174.879	41464.2
IRQ	2005	4.55641	1185.8
ISR	2005	138.786	30718.5
ITA	2005	10936	3.08346e+06
JAM	2005	7602.76	3.88694e+06
JOR	2005	0.0654041	18.206
JPN	2005	36408.9	1.50756e+07
KAZ	2005	3187.34	909647
KEN	2005	14147.7	5.7647e+06
KGZ	2005	83.3326	21334.2
KHM	2005	64945.3	3.47618e+07
KNA	2005	19.1239	8377.13
KOR	2005	8991.33	2.51415e+06
LAO	2005	68457	3.64705e+07
LBN	2005	301.35	74893
LBR	2005	11340.9	5.32919e+06
LBY	2005	22.7994	3669.86
LCA	2005	54.0348	25359.4
LIE	2005	5.53225	2729.71
LKA	2005	4700.85	1.88895e+06
LSO	2005	3.28746	863.944
LTU	2005	20388.8	5.72836e+06
LUX	2005	67.9993	34207.9
LVA	2005	40729.2	1.11492e+07
MAF	2005	4.97978	1617.59
MAR	2005	1542.26	430082
MDA	2005	110.095	30697
MDG	2005	98041.5	4.36686e+07
MDV	2005	3.59742	195.621
MEX	2005	208506	7.01355e+07
MKD	2005	1307.66	480511
MLI	2005	289.18	84672.7
MLT	2005	0.375245	77.294
MMR	2005	92258.5	4.9727e+07
MNE	2005	172.799	79842
MNG	2005	7612.39	1.32272e+06
MOZ	2005	169139	5.36567e+07
MRT	2005	0.0739009	12.7431
MSR	2005	24.4898	14523.6
MTQ	2005	205.295	96552.8
MUS	2005	177.897	78896.9
MWI	2005	12104.7	3.90053e+06
MYS	2005	375644	2.24583e+08
MYT	2005	34.7582	16642.9
NAM	2005	157.104	26994
NCL	2005	1486.03	681683
NGA	2005	18863.2	6.57371e+06
NIC	2005	95470.1	4.73903e+07
NLD	2005	1475.51	540898
NOR	2005	24933.5	5.49631e+06
NPL	2005	2771.41	1.57129e+06
NZL	2005	52547.3	2.48547e+07
PAK	2005	949.268	351395
PAN	2005	12379.6	6.51583e+06
PER	2005	163103	9.98788e+07
PHL	2005	49857.3	2.90241e+07
PLW	2005	43.4861	31307.7
PNG	2005	39035.8	2.78841e+07
POL	2005	82415	2.70203e+07
PRI	2005	1295.69	588913
PRK	2005	16656.9	4.83618e+06
PRT	2005	39285.7	1.00694e+07
PRY	2005	265743	6.40053e+07
PSE	2005	0.456773	91.7646
REU	2005	228.632	119747
ROU	2005	19424.8	8.40352e+06
RUS	2005	1.61009e+06	3.28791e+08
RWA	2005	903.567	376628
SDN	2005	142.846	35902.3
SEN	2005	119.49	62234.7
SGP	2005	82.8331	29898.4
SLB	2005	6550.64	4.8866e+06
SLE	2005	7044.07	2.80231e+06
SLV	2005	5905.81	2.36543e+06
SMR	2005	0.167248	37.0501
SOM	2005	402.21	68685.9
SRB	2005	1551.58	656864
SSD	2005	12173.1	2.81038e+06
SUR	2005	3513.22	2.40102e+06
SVK	2005	27679.5	1.19033e+07
SVN	2005	1953.64	892875
SWE	2005	248662	5.4439e+07
SWZ	2005	4652.91	2.72277e+06
SXM	2005	3.73529	943.467
SYC	2005	0.151844	41.6573
SYR	2005	796.451	170953
TCA	2005	23.2523	4131.82
TCD	2005	1406.68	339222
TGO	2005	3238.36	968128
THA	2005	84810.7	4.46142e+07
TJK	2005	28.5393	8520.57
TKM	2005	30.5328	7548.64
TLS	2005	1312.75	753065
TTO	2005	1230.98	578258
TUN	2005	634.208	186632
TUR	2005	20486.6	5.24119e+06
TWN	2005	1525.91	785309
TZA	2005	105984	3.2163e+07
UGA	2005	30214.8	1.20536e+07
UKR	2005	36596.9	1.23877e+07
UMI	2005	84.5708	0
URY	2005	15952.5	6.42632e+06
USA	2005	2.71539e+06	8.26722e+08
UZB	2005	21.2447	5834.54
VCT	2005	16.71	8865.57
VEN	2005	95558.1	3.80571e+07
VGB	2005	3.72742	1435.75
VIR	2005	20.3046	7267.88
VNM	2005	102749	5.56056e+07
VUT	2005	254.628	144192
XAD	2005	0.190439	47.4166
XCA	2005	8.02371	342.501
XKO	2005	314.344	137413
XNC	2005	3.65424	909.874
ZAF	2005	107289	6.43691e+07
ZMB	2005	74717.5	2.34282e+07
ZWE	2005	16514.1	5.23966e+06
ABW	2006	0.225487	44.1687
AFG	2006	152.665	23628.3
AGO	2006	84870.3	2.37834e+07
AIA	2006	1.31716	259.384
ALA	2006	100.145	24413.9
ALB	2006	967.115	424025
AND	2006	6.62455	2875.18
ARG	2006	319433	7.24413e+07
ARM	2006	130.164	40567.5
ATG	2006	61.2993	19126.2
AUS	2006	218033	4.58693e+07
AUT	2006	12588.7	6.0708e+06
AZE	2006	529.499	147593
BDI	2006	412.975	133411
BEL	2006	6922.8	3.4612e+06
BEN	2006	2691.43	737323
BES	2006	6.9005	78.0304
BFA	2006	16.9265	8979.41
BGD	2006	6880.26	3.43326e+06
BGR	2006	5184.36	1.85187e+06
BHS	2006	1025.71	241777
BIH	2006	539.759	237607
BLR	2006	42285.6	1.31289e+07
BLZ	2006	4271.87	1.93857e+06
BMU	2006	0.065302	24.7586
BOL	2006	216664	9.94124e+07
BRA	2006	2.8912e+06	1.46163e+09
BRB	2006	4.34722	1231.85
BRN	2006	1014.13	669261
BTN	2006	627.534	366321
BWA	2006	71.8962	12835.9
CAF	2006	60757.3	2.2354e+07
CAN	2006	2.4491e+06	8.73219e+08
CHE	2006	2050.81	1.06766e+06
CHL	2006	91972.9	3.07794e+07
CHN	2006	577892	2.25787e+08
CIV	2006	105373	4.184e+07
CMR	2006	37689.7	1.89651e+07
COD	2006	457239	2.61162e+08
COG	2006	22445.4	1.23181e+07
COL	2006	190359	9.74603e+07
COM	2006	13.039	7495.04
CPV	2006	6.69386	0
CRI	2006	10082.3	5.1019e+06
CUB	2006	12353.2	4.14696e+06
CUW	2006	3.76159	1056.92
CYM	2006	18.0321	4992.75
CYP	2006	59.9351	15430.3
CZE	2006	8611.28	3.80185e+06
DEU	2006	42677.8	2.03397e+07
DMA	2006	25.3827	14218.9
DNK	2006	5216.9	1.47824e+06
DOM	2006	13503	5.3585e+06
DZA	2006	5450.32	1.67267e+06
ECU	2006	35667.7	2.06328e+07
EGY	2006	50.2331	13111.7
ESP	2006	73431.4	2.23726e+07
EST	2006	21743	5.43181e+06
ETH	2006	13040.8	5.78397e+06
FIN	2006	182385	3.5937e+07
FJI	2006	1875.3	1.03652e+06
FRA	2006	55176.3	2.37801e+07
GAB	2006	19705.7	1.07686e+07
GBR	2006	21185.9	8.32387e+06
GEO	2006	532.393	198886
GGY	2006	0.151252	33.8232
GHA	2006	28430.1	1.21229e+07
GIN	2006	17756.5	6.22699e+06
GLP	2006	62.4163	24873.3
GMB	2006	16.409	3745.44
GNB	2006	2309.59	742461
GNQ	2006	1262.07	755164
GRC	2006	7390.89	1.49082e+06
GRD	2006	31.532	17718.4
GTM	2006	52683.1	2.26506e+07
GUF	2006	2535.12	1.9098e+06
GUY	2006	5935.15	3.79815e+06
HKG	2006	21.2458	5696.59
HND	2006	41767.5	1.87648e+07
HRV	2006	2213.14	901362
HTI	2006	1173.39	462234
HUN	2006	7994.6	3.0125e+06
IDN	2006	1.43449e+06	1.01128e+09
IMN	2006	26.5172	8291.38
IND	2006	67771.4	3.29615e+07
IRL	2006	5254.12	2.40841e+06
IRN	2006	142.71	33392.7
IRQ	2006	6.24004	1636.62
ISR	2006	134.051	20623
ITA	2006	8976.87	2.4969e+06
JAM	2006	2806.69	1.38451e+06
JEY	2006	0.202688	37.1768
JOR	2006	0.783579	72.6777
JPN	2006	39000.5	1.64703e+07
KAZ	2006	3181.48	779315
KEN	2006	21818.9	1.00643e+07
KGZ	2006	114.195	26068.4
KHM	2006	80829	4.44898e+07
KNA	2006	20.4544	9096.37
KOR	2006	10235.6	3.07065e+06
LAO	2006	123143	6.39964e+07
LBN	2006	150.55	37105.3
LBR	2006	36316	1.73894e+07
LBY	2006	16.9524	3732.97
LCA	2006	98.117	49467.2
LIE	2006	11.5981	5594.42
LKA	2006	7775.83	3.00002e+06
LSO	2006	3.49851	1134.72
LTU	2006	17454.4	5.09349e+06
LUX	2006	366.19	187500
LVA	2006	38905.7	1.09705e+07
MAC	2006	3.49832	0
MAF	2006	2.63632	865.486
MAR	2006	2243.05	669544
MDA	2006	173.778	51734.8
MDG	2006	78377.9	2.98466e+07
MDV	2006	3.90638	143.911
MEX	2006	180332	6.11374e+07
MKD	2006	2043.64	811343
MLI	2006	404.128	117797
MLT	2006	0.625885	161.509
MMR	2006	128295	6.66462e+07
MNE	2006	176.915	70722.9
MNG	2006	13557.7	4.3491e+06
MOZ	2006	190151	6.23772e+07
MSR	2006	12.6126	6882.62
MTQ	2006	91.2528	41953.3
MUS	2006	145.956	63455.1
MWI	2006	6662.78	2.62623e+06
MYS	2006	334027	2.06997e+08
MYT	2006	41.6618	20946.1
NAM	2006	48.2432	9151.35
NCL	2006	2154.9	979557
NER	2006	0.0747887	0
NGA	2006	31129.9	1.12238e+07
NIC	2006	38956.4	1.98632e+07
NLD	2006	1487.77	568551
NOR	2006	40668.8	9.06252e+06
NPL	2006	3276.34	1.76986e+06
NZL	2006	61697.6	3.06021e+07
PAK	2006	1347.3	480068
PAN	2006	34404.1	1.7487e+07
PER	2006	88961	5.62219e+07
PHL	2006	57507.2	3.35701e+07
PLW	2006	34.8671	26984.5
PNG	2006	56412	4.10825e+07
POL	2006	37698.7	1.22522e+07
PRI	2006	1249.07	590134
PRK	2006	12644.2	4.12581e+06
PRT	2006	42932	1.25488e+07
PRY	2006	149423	3.56053e+07
PSE	2006	1.05254	212.185
REU	2006	635.437	331026
ROU	2006	13073.7	5.75915e+06
RUS	2006	2.29359e+06	3.77366e+08
RWA	2006	841.55	349591
SDN	2006	12.984	2981.06
SEN	2006	83.0796	28110.1
SGP	2006	56.6064	22841.3
SLB	2006	5068.95	3.80508e+06
SLE	2006	28926.3	1.1863e+07
SLV	2006	4627.06	1.81049e+06
SOM	2006	148.587	28741.8
SRB	2006	1892.68	822717
SSD	2006	10668.8	2.55241e+06
SUR	2006	3404.81	2.38984e+06
SVK	2006	8025.46	3.59649e+06
SVN	2006	1246.66	571907
SWE	2006	249212	5.41189e+07
SWZ	2006	10024.9	5.51188e+06
SXM	2006	2.27072	518.914
SYC	2006	0.151818	0
SYR	2006	281.949	66425
TCA	2006	4.86412	1001.14
TCD	2006	7926.3	1.93604e+06
TGO	2006	2412.14	684004
THA	2006	100926	5.15713e+07
TJK	2006	19.7934	5245.15
TKM	2006	13.6292	3755.44
TLS	2006	2932.13	1.67987e+06
TTO	2006	1758.17	809704
TUN	2006	354.91	101464
TUR	2006	26005.4	6.73675e+06
TWN	2006	2081.17	1.08494e+06
TZA	2006	101238	2.90738e+07
UGA	2006	29622.1	1.14332e+07
UKR	2006	42173	1.42725e+07
UMI	2006	0.0730948	0
URY	2006	21070	9.65771e+06
USA	2006	2.62536e+06	8.61422e+08
UZB	2006	53.7271	13868.5
VCT	2006	10.4941	5340.83
VEN	2006	86124.8	3.45375e+07
VGB	2006	2.77712	1186.21
VIR	2006	74.0258	29403.8
VNM	2006	79153.1	4.4143e+07
VUT	2006	219.194	121410
XAD	2006	2.09776	582.186
XCA	2006	9.19013	908.703
XKO	2006	520.786	237868
XNC	2006	15.9569	4329.14
ZAF	2006	108065	6.4069e+07
ZMB	2006	51037.1	1.63048e+07
ZWE	2006	17924	7.42202e+06
AFG	2007	253.672	42567.8
AGO	2007	162582	5.06917e+07
AIA	2007	8.70871	1744.53
ALA	2007	247.946	60511.6
ALB	2007	5239.83	1.62894e+06
AND	2007	2.16906	1064.04
ARG	2007	428712	8.69366e+07
ARM	2007	54.9487	17696.8
ATG	2007	37.3047	11159.9
AUS	2007	397830	7.99105e+07
AUT	2007	31683.5	1.54709e+07
AZE	2007	510.57	143633
BDI	2007	2199.52	755423
BEL	2007	5988.74	3.04411e+06
BEN	2007	7999.51	2.45599e+06
BES	2007	0.660917	113.636
BFA	2007	21.7564	13149.4
BGD	2007	4009.62	1.96282e+06
BGR	2007	9571.48	3.3464e+06
BHS	2007	609.324	161043
BIH	2007	2711.85	801827
BLR	2007	32670.3	1.02979e+07
BLZ	2007	12271.2	5.66809e+06
BOL	2007	190161	9.1247e+07
BRA	2007	2.63728e+06	1.27725e+09
BRB	2007	32.3777	10925.6
BRN	2007	1566.37	972376
BTN	2007	510.28	302389
BWA	2007	74.1821	12930.7
CAF	2007	38735.2	1.79824e+07
CAN	2007	2.15072e+06	7.9711e+08
CHE	2007	1853.73	964461
CHL	2007	121711	4.13827e+07
CHN	2007	655147	2.91951e+08
CIV	2007	100812	3.97591e+07
CMR	2007	48945.5	2.48696e+07
COD	2007	469639	2.65716e+08
COG	2007	30139.1	1.58432e+07
COL	2007	269603	1.43319e+08
COM	2007	78.7833	39470.9
CPV	2007	0.591771	0
CRI	2007	11477.6	5.78608e+06
CUB	2007	7911.66	2.50112e+06
CUW	2007	4.66429	1088.04
CYM	2007	18.0092	4513.51
CYP	2007	785.022	244916
CZE	2007	21336.4	9.85118e+06
DEU	2007	93252.7	4.67797e+07
DMA	2007	40.3	22373
DNK	2007	4384.84	1.28163e+06
DOM	2007	16135.2	6.60907e+06
DZA	2007	5223.14	1.61419e+06
ECU	2007	60666.6	3.40106e+07
EGY	2007	99.9982	34414.1
ESP	2007	60823.9	2.19578e+07
EST	2007	16191.4	4.2495e+06
ETH	2007	27247.2	1.28835e+07
FIN	2007	151971	3.17674e+07
FJI	2007	2149.13	1.17786e+06
FRA	2007	49339.6	2.21755e+07
GAB	2007	16710.6	9.66682e+06
GBR	2007	31299.2	1.23502e+07
GEO	2007	993.997	351461
GHA	2007	43022.2	1.86786e+07
GIN	2007	38264.6	1.40849e+07
GLP	2007	158.969	64120.4
GMB	2007	112.773	24515.2
GNB	2007	7008.72	2.25947e+06
GNQ	2007	3169.06	1.80317e+06
GRC	2007	46394.2	7.15045e+06
GRD	2007	67.8129	37574.8
GTM	2007	126755	5.54091e+07
GUF	2007	3328.88	2.46376e+06
GUY	2007	5250.86	3.36506e+06
HKG	2007	29.5877	5568.81
HND	2007	42509	1.92243e+07
HRV	2007	3258.25	1.29211e+06
HTI	2007	2101.1	827620
HUN	2007	9369.8	3.54737e+06
IDN	2007	1.38896e+06	1.13686e+09
IMN	2007	30.524	8700.69
IND	2007	74306.6	3.63349e+07
IRL	2007	11729.3	5.4576e+06
IRN	2007	132.67	32051.8
IRQ	2007	10.3285	3461.22
ISR	2007	49.4586	11974.8
ITA	2007	11636.6	3.29141e+06
JAM	2007	1272.92	628240
JOR	2007	0.391926	51.2617
JPN	2007	45612.4	1.97594e+07
KAZ	2007	4649.47	1.18586e+06
KEN	2007	27435.5	1.32786e+07
KGZ	2007	109.733	25488.1
KHM	2007	78083.4	4.2811e+07
KNA	2007	12.3604	5685.54
KOR	2007	8153.36	2.43685e+06
LAO	2007	133403	7.02773e+07
LBN	2007	274.374	59423.4
LBR	2007	44373.9	2.19628e+07
LBY	2007	5.20209	951.198
LCA	2007	48.5757	24986.8
LIE	2007	8.43393	4878.28
LKA	2007	10313.4	3.54461e+06
LSO	2007	4.62903	1275.4
LTU	2007	16042.2	4.85736e+06
LUX	2007	502.233	265422
LVA	2007	36138.2	1.04707e+07
MAC	2007	4.42678	0
MAF	2007	2.70955	792.096
MAR	2007	2529.01	777603
MDA	2007	237.367	67342
MDG	2007	195068	8.97385e+07
MDV	2007	6.19347	216.203
MEX	2007	220068	7.99692e+07
MKD	2007	3871.06	1.14465e+06
MLI	2007	426.923	125654
MLT	2007	0.813838	219.723
MMR	2007	147340	7.88941e+07
MNE	2007	1058.95	348214
MNG	2007	48446.2	7.29287e+06
MOZ	2007	155629	4.91991e+07
MSR	2007	10.4739	5743.75
MTQ	2007	156.197	77753.5
MUS	2007	136.117	60782.1
MWI	2007	9090.78	3.44048e+06
MYS	2007	405282	2.68043e+08
MYT	2007	20.0448	10493.8
NAM	2007	203.962	33457.5
NCL	2007	994.16	442644
NER	2007	0.299966	30.6048
NGA	2007	36748.3	1.34854e+07
NIC	2007	88685.8	4.72319e+07
NLD	2007	1647.96	663146
NOR	2007	31852.2	7.37617e+06
NPL	2007	3487.93	1.95556e+06
NZL	2007	62671.8	3.12115e+07
PAK	2007	1125.25	397574
PAN	2007	20683	1.0681e+07
PER	2007	115786	7.21584e+07
PHL	2007	66587.4	3.89042e+07
PLW	2007	90.8662	67463.9
PNG	2007	49188.8	3.67804e+07
POL	2007	57332.8	1.96675e+07
PRI	2007	1042.43	486304
PRK	2007	13367.9	4.33751e+06
PRT	2007	36588.8	1.21661e+07
PRY	2007	429121	1.00909e+08
PSE	2007	1.17988	317.837
ROU	2007	38107.7	1.6581e+07
RUS	2007	2.3598e+06	4.32489e+08
RWA	2007	1583.13	668828
SDN	2007	262.546	66844.7
SEN	2007	312.424	99926.9
SGP	2007	74.526	26022.1
SLB	2007	5666.07	4.29078e+06
SLE	2007	22013.8	9.51401e+06
SLV	2007	2997.93	1.24734e+06
SMR	2007	0.947953	207.733
SOM	2007	359.496	66318.3
SPM	2007	0.105909	0
SRB	2007	2257.7	899923
SSD	2007	11044	2.90742e+06
SUR	2007	3627.13	2.56889e+06
SVK	2007	9489.19	4.4331e+06
SVN	2007	2108.49	970466
SWE	2007	182923	4.11342e+07
SWZ	2007	6624.57	4.05483e+06
SXM	2007	5.64015	1276.53
SYR	2007	1578.56	333538
TCA	2007	76.9038	16406.3
TCD	2007	2605.27	629682
TGO	2007	4423.3	1.45098e+06
THA	2007	93444.3	4.81088e+07
TJK	2007	14.1013	4197.09
TKM	2007	39.1717	10961.9
TLS	2007	1556.81	884517
TTO	2007	1109.65	559094
TUN	2007	880.96	258209
TUR	2007	25503.3	6.54138e+06
TWN	2007	1733.69	875809
TZA	2007	139973	4.36776e+07
UGA	2007	37726.6	1.68579e+07
UKR	2007	64319.6	2.44982e+07
URY	2007	21578.3	1.1076e+07
USA	2007	2.45302e+06	8.70581e+08
UZB	2007	43.5738	11886.3
VCT	2007	23.2319	12775
VEN	2007	115080	4.96983e+07
VGB	2007	6.13867	2395.81
VIR	2007	25.0635	10187.4
VNM	2007	80572.9	4.57148e+07
VUT	2007	111.898	63007.6
XAD	2007	3.36771	986.177
XCA	2007	18.9125	861.038
XKO	2007	813.709	291167
XNC	2007	12.6778	3400.49
ZAF	2007	49714.4	2.7464e+07
ZMB	2007	64320.1	2.01613e+07
ZWE	2007	13655	4.3914e+06
AFG	2008	107.658	19303.7
AGO	2008	117258	3.31403e+07
AIA	2008	10.537	2276.82
ALA	2008	1292.03	331039
ALB	2008	5488.94	1.81736e+06
AND	2008	5.24786	2983.58
ARG	2008	596840	1.32656e+08
ARM	2008	113.504	35922.1
ATG	2008	45.7691	15147
AUS	2008	235609	5.05299e+07
AUT	2008	26906	1.33856e+07
AZE	2008	474.794	137876
BDI	2008	2405.44	793924
BEL	2008	7218.54	3.65253e+06
BEN	2008	738.323	235150
BES	2008	0.590922	48.6746
BFA	2008	28.4907	25891.8
BGD	2008	4494.78	2.21539e+06
BGR	2008	6455.53	2.4571e+06
BHS	2008	1953.2	564059
BIH	2008	1563.91	628167
BLM	2008	0.14661	44.275
BLR	2008	35911.2	1.15917e+07
BLZ	2008	8219.92	3.74161e+06
BMU	2008	0.195897	69.3657
BOL	2008	370482	1.56749e+08
BRA	2008	2.45908e+06	1.24492e+09
BRB	2008	14.0165	4991.96
BRN	2008	1300.41	939129
BTN	2008	779.174	451327
BWA	2008	45.0197	8125.62
CAF	2008	33629.8	1.35383e+07
CAN	2008	1.98092e+06	7.44646e+08
CHE	2008	2420.49	1.2571e+06
CHL	2008	123122	4.43242e+07
CHN	2008	739841	3.33037e+08
CIV	2008	137212	5.75086e+07
CMR	2008	38140.2	1.95657e+07
COD	2008	409139	2.30272e+08
COG	2008	17819.2	8.84552e+06
COL	2008	232256	1.25702e+08
COM	2008	35.1043	17921.4
CPV	2008	0.29681	0
CRI	2008	21953.2	1.08997e+07
CUB	2008	17180.1	6.56317e+06
CUW	2008	5.64301	1302.99
CYM	2008	32.855	9016
CYP	2008	98.0307	25841
CZE	2008	16881.3	7.79926e+06
DEU	2008	61730.3	3.08759e+07
DMA	2008	93.3737	51082.6
DNK	2008	6064.58	1.82784e+06
DOM	2008	21697.3	9.18211e+06
DZA	2008	8009.47	2.58452e+06
ECU	2008	51947.2	3.16185e+07
EGY	2008	99.8972	43052.8
ESP	2008	44700.7	1.69571e+07
EST	2008	18298.9	4.93318e+06
ETH	2008	26439.9	1.13185e+07
FIN	2008	200261	4.14374e+07
FJI	2008	2389.32	1.29157e+06
FRA	2008	87078.6	4.11568e+07
GAB	2008	17693.3	1.01767e+07
GBR	2008	12537.9	5.27739e+06
GEO	2008	747.397	293380
GGY	2008	0.252045	79.3722
GHA	2008	40772.8	1.77111e+07
GIN	2008	24466.1	8.7125e+06
GLP	2008	135.969	55634.4
GMB	2008	497.882	110633
GNB	2008	3602.01	1.22158e+06
GNQ	2008	4844.28	2.94121e+06
GRC	2008	21342.4	4.23617e+06
GRD	2008	64.2564	36284.6
GTM	2008	77298	3.51173e+07
GUF	2008	5224.39	3.87744e+06
GUY	2008	9462.21	6.208e+06
HKG	2008	26.7308	10593.3
HND	2008	43465.2	1.96389e+07
HRV	2008	3908.58	1.57516e+06
HTI	2008	2210.55	852054
HUN	2008	8919.54	3.3942e+06
IDN	2008	1.39734e+06	1.01566e+09
IND	2008	86430.8	4.1961e+07
IRL	2008	6938.97	3.28112e+06
IRN	2008	376.247	89786.3
IRQ	2008	17.8029	4963.69
ISR	2008	65.8367	17031.8
ITA	2008	15207.7	4.53148e+06
JAM	2008	2032.48	1.06408e+06
JEY	2008	2.07603	643.791
JPN	2008	40865	1.78403e+07
KAZ	2008	4589.13	1.11644e+06
KEN	2008	20670	9.09954e+06
KGZ	2008	109.783	26756.1
KHM	2008	83789.1	4.91746e+07
KNA	2008	23.1024	10583.2
KOR	2008	14128.6	4.45863e+06
LAO	2008	80889.9	4.2122e+07
LBN	2008	395.784	97362.3
LBR	2008	36256.8	1.80466e+07
LBY	2008	5.91431	985.235
LCA	2008	56.1126	28327.3
LIE	2008	8.85167	5326.09
LKA	2008	6522.69	2.57074e+06
LSO	2008	7.60237	2090.9
LTU	2008	15208.2	4.68598e+06
LUX	2008	984.728	528858
LVA	2008	29315.4	8.6724e+06
MAC	2008	3.64119	0
MAF	2008	2.92933	711.149
MAR	2008	3433.2	1.07323e+06
MDA	2008	135.688	40174
MDG	2008	128550	5.6637e+07
MDV	2008	6.65293	96.3982
MEX	2008	185506	6.74626e+07
MKD	2008	3966.54	1.39762e+06
MLI	2008	303.159	92505.5
MLT	2008	0.939207	207.864
MMR	2008	119886	6.424e+07
MNE	2008	1433.58	622185
MNG	2008	57093.9	8.71069e+06
MOZ	2008	228534	7.26905e+07
MSR	2008	6.56391	3428.53
MTQ	2008	279.538	135238
MUS	2008	193.55	88609.3
MWI	2008	11926.2	4.44512e+06
MYS	2008	368079	2.45826e+08
MYT	2008	43.0164	22335.6
NAM	2008	87.4335	15985.7
NCL	2008	525.51	239309
NGA	2008	34790.8	1.37553e+07
NIC	2008	53958.3	2.76904e+07
NLD	2008	1155.08	469900
NOR	2008	33829.9	8.1755e+06
NPL	2008	3007.8	1.65506e+06
NZL	2008	61393.3	3.26819e+07
OMN	2008	0.0692375	20.6154
PAK	2008	1056.02	404319
PAN	2008	40040.5	2.12119e+07
PER	2008	126664	8.25104e+07
PHL	2008	38742.4	2.30994e+07
PLW	2008	64.5449	50324.8
PNG	2008	71070.6	5.26705e+07
POL	2008	47963.1	1.68681e+07
PRI	2008	1221.5	603216
PRK	2008	18892.6	6.38454e+06
PRT	2008	33876.2	1.19638e+07
PRY	2008	377882	8.40327e+07
PSE	2008	2.54626	728.605
REU	2008	15.3883	6917.2
ROU	2008	17544.2	8.05668e+06
RUS	2008	3.08504e+06	4.9418e+08
RWA	2008	1209.65	580548
SDN	2008	89.2736	22894.4
SEN	2008	436.56	119736
SGP	2008	35.4565	13149.8
SLB	2008	8171.78	6.15465e+06
SLE	2008	21051.9	9.38223e+06
SLV	2008	3338.65	1.3946e+06
SMR	2008	0.390373	87.7093
SOM	2008	306.024	59781.9
SRB	2008	3263.7	1.3857e+06
SSD	2008	10626.7	2.68918e+06
SUR	2008	7512.57	5.48264e+06
SVK	2008	13470.5	6.30042e+06
SVN	2008	1859.4	920403
SWE	2008	293845	6.7058e+07
SWZ	2008	4813.9	2.669e+06
SXM	2008	1.61125	530.538
SYR	2008	837.233	192185
TCA	2008	64.1005	14167.3
TCD	2008	8526.88	2.08008e+06
TGO	2008	1656.72	539146
THA	2008	80750.7	4.2412e+07
TJK	2008	33.3552	10751.2
TKM	2008	75.3546	22103.7
TLS	2008	833.565	466459
TTO	2008	1271.56	645997
TUN	2008	719.579	214104
TUR	2008	29073.8	6.9863e+06
TWN	2008	2315.15	1.18822e+06
TZA	2008	185571	5.67338e+07
UGA	2008	38402.8	1.61079e+07
UKR	2008	53081	1.92412e+07
URY	2008	23653.6	1.33429e+07
USA	2008	2.22376e+06	8.78571e+08
UZB	2008	43.6391	12990.1
VCT	2008	41.9746	22056.3
VEN	2008	121401	4.98022e+07
VGB	2008	7.01529	2644.43
VIR	2008	40.0192	16113.8
VNM	2008	108905	6.52694e+07
VUT	2008	194.059	111848
XAD	2008	1.39677	406.659
XCA	2008	16.9767	926.761
XKO	2008	1144.02	506252
XNC	2008	20.4362	5098.5
ZAF	2008	83370.9	5.4981e+07
ZMB	2008	86400.9	2.64778e+07
ZWE	2008	8016.66	2.51175e+06
ABW	2009	0.375798	56.6114
AFG	2009	70.5901	14328.3
AGO	2009	189788	5.657e+07
AIA	2009	1.90247	403.077
ALA	2009	675.824	175681
ALB	2009	1341.27	571495
AND	2009	2.8533	1365.21
ARG	2009	311577	7.03991e+07
ARM	2009	203.786	61174.6
ATG	2009	61.6035	22509.1
AUS	2009	225669	6.44506e+07
AUT	2009	15893.6	7.76912e+06
AZE	2009	375.389	118375
BDI	2009	1073.49	368636
BEL	2009	5180.84	2.67069e+06
BEN	2009	9641.9	2.89256e+06
BES	2009	0.956144	19.861
BFA	2009	26.8978	10586
BGD	2009	5643.92	2.82705e+06
BGR	2009	6106.73	2.36361e+06
BHS	2009	827.819	231696
BIH	2009	1301.47	566833
BLR	2009	35556	1.18443e+07
BLZ	2009	10267.5	4.59412e+06
BMU	2009	0.457064	169.362
BOL	2009	225596	9.74953e+07
BRA	2009	1.82996e+06	9.44012e+08
BRB	2009	13.7146	4212.47
BRN	2009	2169.63	1.43667e+06
BTN	2009	1183.14	701646
BWA	2009	85.3766	16418.3
CAF	2009	49327.7	2.27441e+07
CAN	2009	1.57321e+06	5.36758e+08
CHE	2009	2277.25	1.17431e+06
CHL	2009	88597.4	3.18425e+07
CHN	2009	601787	2.66821e+08
CIV	2009	112856	5.21206e+07
CMR	2009	37089.3	2.14921e+07
COD	2009	643201	3.77948e+08
COG	2009	19608.7	9.9782e+06
COL	2009	238405	1.2511e+08
COM	2009	113.036	54903.9
CPV	2009	9.36993	0
CRI	2009	22519.9	1.18178e+07
CUB	2009	16344.5	5.44072e+06
CUW	2009	4.81544	1099.36
CYM	2009	30.4651	8700.23
CYP	2009	58.1511	16810.5
CZE	2009	13520.3	6.42473e+06
DEU	2009	28778.6	1.42806e+07
DMA	2009	73.7804	42251.2
DNK	2009	6652.83	2.04352e+06
DOM	2009	14036.1	5.824e+06
DZA	2009	10517.6	3.48673e+06
ECU	2009	57744.7	3.39507e+07
EGY	2009	72.0824	19971.1
ESP	2009	68110.3	2.41834e+07
EST	2009	18825.9	5.09869e+06
ETH	2009	31108.1	1.36881e+07
FIN	2009	176424	3.50364e+07
FJI	2009	1791.92	983665
FRA	2009	67157.8	2.92835e+07
GAB	2009	18320.4	1.12949e+07
GBR	2009	37867.1	1.47891e+07
GEO	2009	449.46	165205
GGY	2009	0.906916	247.504
GHA	2009	40518.6	1.88011e+07
GIN	2009	26959.7	9.90062e+06
GLP	2009	118.916	49379.5
GMB	2009	25.9284	6885.28
GNB	2009	9049.62	3.0192e+06
GNQ	2009	5703.21	3.50558e+06
GRC	2009	6604.96	1.65502e+06
GRD	2009	93.7696	54131.9
GTM	2009	87058.3	3.9938e+07
GUF	2009	2862.72	2.15032e+06
GUY	2009	8270.25	5.28974e+06
HKG	2009	50.7513	20860.3
HND	2009	51592.9	2.52589e+07
HRV	2009	2915.54	1.20882e+06
HTI	2009	2486.08	1.01924e+06
HUN	2009	10078	3.89059e+06
IDN	2009	1.94621e+06	1.38322e+09
IMN	2009	47.2997	14415.6
IND	2009	79686.5	3.86664e+07
IRL	2009	7245.69	3.39458e+06
IRN	2009	191.846	42493.3
IRQ	2009	15.9887	4114.3
ISR	2009	94.4682	23400.8
ITA	2009	14842.1	4.57825e+06
JAM	2009	3548.31	1.81791e+06
JEY	2009	1.26544	430.091
JPN	2009	40922.6	1.80846e+07
KAZ	2009	6477.6	1.8658e+06
KEN	2009	19265.1	7.73612e+06
KGZ	2009	204.661	57792
KHM	2009	121664	6.87593e+07
KNA	2009	33.7681	14590.1
KOR	2009	16506.4	5.28432e+06
LAO	2009	146054	7.64222e+07
LBN	2009	341.792	97187.3
LBR	2009	75232.1	3.76895e+07
LBY	2009	5.91292	979.018
LCA	2009	54.9976	28530.1
LIE	2009	4.688	2683.02
LKA	2009	14069.3	4.65553e+06
LSO	2009	5.42753	1605.91
LTU	2009	14410.2	4.51323e+06
LUX	2009	216.5	118053
LVA	2009	34922	1.07616e+07
MAC	2009	2.28476	28.9005
MAF	2009	0.659095	244.267
MAR	2009	1207.61	358481
MDA	2009	189.452	57400.3
MDG	2009	141151	6.58674e+07
MDV	2009	5.12517	220.281
MEX	2009	282912	1.01096e+08
MKD	2009	4308.73	1.72598e+06
MLI	2009	521.827	153734
MLT	2009	1.5645	403.881
MMR	2009	217287	1.17517e+08
MNE	2009	566.824	256470
MNG	2009	82850.4	1.0565e+07
MOZ	2009	241390	7.80268e+07
MSR	2009	4.86755	2566.09
MTQ	2009	200.065	100625
MUS	2009	255.154	110753
MWI	2009	4843.07	1.72594e+06
MYS	2009	622930	4.42638e+08
MYT	2009	5.77975	2903.9
NAM	2009	238.479	47009.8
NCL	2009	1000.12	441034
NER	2009	0.0747946	0
NGA	2009	34521.7	1.35566e+07
NIC	2009	83241.7	4.43507e+07
NLD	2009	1566.13	637447
NOR	2009	23325.3	5.76679e+06
NPL	2009	5549.85	2.85917e+06
NZL	2009	59630.3	3.33737e+07
PAK	2009	923.576	317680
PAN	2009	37058	1.93782e+07
PER	2009	177985	1.11919e+08
PHL	2009	61000.7	3.58182e+07
PLW	2009	30.213	23443.2
PNG	2009	49230.8	3.59927e+07
POL	2009	46946.9	1.65931e+07
PRI	2009	957.071	481562
PRK	2009	13190.2	4.58203e+06
PRT	2009	40152.8	1.37702e+07
PRY	2009	354682	7.76932e+07
PSE	2009	1.3107	236.327
REU	2009	189.416	97063.4
ROU	2009	16184.4	7.42071e+06
RUS	2009	2.14816e+06	4.19791e+08
RWA	2009	1479.22	747973
SAU	2009	0	7.56692
SDN	2009	145.583	36841
SEN	2009	349.897	99588.9
SGP	2009	177.124	72674.4
SLB	2009	6035.22	4.39066e+06
SLE	2009	30799	1.37285e+07
SLV	2009	4300.53	1.85421e+06
SMR	2009	0.11156	23.2858
SOM	2009	354.087	75418.5
SRB	2009	2508.2	1.15116e+06
SSD	2009	9875.74	2.63246e+06
SUR	2009	7365.23	5.31488e+06
SVK	2009	11240.5	5.23889e+06
SVN	2009	1954.11	1.02285e+06
SWE	2009	208306	4.96491e+07
SWZ	2009	10827.5	6.50064e+06
SXM	2009	3.00296	939.938
SYC	2009	0.15182	21.4972
SYR	2009	131.977	33842.4
TCA	2009	107.598	23780.4
TCD	2009	3208.95	789754
TGO	2009	8812.82	2.78808e+06
THA	2009	133761	7.06535e+07
TJK	2009	34.5213	11781.2
TKM	2009	13.2314	3500.18
TLS	2009	2639.52	1.49961e+06
TTO	2009	1378.67	704497
TUN	2009	984.536	305416
TUR	2009	28273.6	7.59933e+06
TWN	2009	8166.12	4.53923e+06
TZA	2009	172391	5.23653e+07
UGA	2009	24520.8	1.01683e+07
UKR	2009	48376.2	1.74961e+07
UMI	2009	0.0730947	0
URY	2009	19328.7	1.18144e+07
USA	2009	1.61808e+06	6.40009e+08
UZB	2009	97.0993	27738.8
VCT	2009	30.1232	16407
VEN	2009	143410	5.91715e+07
VGB	2009	5.18866	2277.71
VIR	2009	86.6958	33506
VNM	2009	138175	8.56041e+07
VUT	2009	1096.63	631700
XAD	2009	2.98679	1004.52
XCA	2009	8.00096	243.259
XKO	2009	779.416	396944
XNC	2009	21.1311	5468.56
ZAF	2009	69118	4.51506e+07
ZMB	2009	139964	4.82606e+07
ZWE	2009	26769.8	9.24697e+06
AFG	2010	88.1152	14764.8
AGO	2010	170227	5.38557e+07
AIA	2010	0.439018	97.07
ALA	2010	633.895	173667
ALB	2010	658.892	280468
AND	2010	1.08372	653.51
ARG	2010	415215	9.55185e+07
ARM	2010	163	60226.6
ATF	2010	6.78651	0
ATG	2010	19.1365	6719.95
AUS	2010	360852	5.135e+07
AUT	2010	16720.4	8.01167e+06
AZE	2010	556.32	175959
BDI	2010	2127.52	784170
BEL	2010	10918.8	5.67307e+06
BEN	2010	811.758	251107
BES	2010	2.42249	21.7137
BFA	2010	74.2791	36338.1
BGD	2010	4684.18	2.28682e+06
BGR	2010	3571.6	1.47882e+06
BHS	2010	402.667	111549
BIH	2010	914.484	441443
BLM	2010	0.293203	85.9365
BLR	2010	35767.2	1.2182e+07
BLZ	2010	9769.15	4.44961e+06
BMU	2010	0.979377	303.538
BOL	2010	452246	2.0556e+08
BRA	2010	2.70558e+06	1.3905e+09
BRB	2010	17.8367	5799.84
BRN	2010	967.677	678374
BTN	2010	4400.93	2.46041e+06
BWA	2010	55.592	11514
CAF	2010	49472.6	2.36418e+07
CAN	2010	2.13854e+06	7.96197e+08
CHE	2010	1738.58	919910
CHL	2010	91543.4	3.3958e+07
CHN	2010	630028	2.72728e+08
CIV	2010	98979.8	4.46843e+07
CMR	2010	60587.6	3.22e+07
COD	2010	823528	4.74266e+08
COG	2010	45651.4	2.54014e+07
COL	2010	197408	1.09448e+08
COM	2010	92.4507	48148.9
CPV	2010	1.48589	0
CRI	2010	13180.4	6.8477e+06
CUB	2010	8643.23	3.10579e+06
CUW	2010	1.95552	452.511
CYM	2010	39.8659	11581.2
CYP	2010	67.2539	18646.4
CZE	2010	15449.5	7.4163e+06
DEU	2010	75712.2	3.92298e+07
DMA	2010	92.1204	52405
DNK	2010	4430.88	1.41293e+06
DOM	2010	14156.6	6.1255e+06
DZA	2010	2620.29	828991
ECU	2010	33809.9	2.16119e+07
EGY	2010	124.062	31917.8
ESP	2010	56434.2	2.13575e+07
EST	2010	21498.4	6.05654e+06
ETH	2010	22051.7	1.00274e+07
FIN	2010	167566	3.60075e+07
FJI	2010	2348.24	1.33011e+06
FRA	2010	143379	6.29613e+07
FSM	2010	76.8142	53305.6
GAB	2010	10777.9	6.52736e+06
GBR	2010	28532.5	1.22951e+07
GEO	2010	821.348	315036
GGY	2010	0.151174	51.6542
GHA	2010	22055.2	9.72779e+06
GIN	2010	18782.1	6.81092e+06
GLP	2010	128.2	54320.8
GMB	2010	60.7669	13973.5
GNB	2010	5408.1	1.89348e+06
GNQ	2010	6615.77	3.87883e+06
GRC	2010	7870.22	1.77074e+06
GRD	2010	159.556	89726.5
GTM	2010	59772.5	2.79991e+07
GUF	2010	3206.09	2.4195e+06
GUY	2010	10103.9	6.53366e+06
HKG	2010	12.9705	5375.43
HND	2010	46185.5	2.26916e+07
HRV	2010	3506.84	1.56545e+06
HTI	2010	2103.01	869867
HUN	2010	11260	4.42316e+06
IDN	2010	1.27994e+06	1.01064e+09
IMN	2010	49.9564	17204.3
IND	2010	51550.2	2.55385e+07
IRL	2010	3873.3	1.8327e+06
IRN	2010	198.822	48747.9
IRQ	2010	13.6018	3687.5
ISR	2010	90.3242	19453
ITA	2010	15832.7	5.06677e+06
JAM	2010	2369.27	1.22305e+06
JEY	2010	7.34042	2576.22
JOR	2010	0.0653064	15.1304
JPN	2010	35762.8	1.61777e+07
KAZ	2010	3135.1	1.09903e+06
KEN	2010	23615.1	1.11482e+07
KGZ	2010	262.696	85850.7
KHM	2010	239055	1.34626e+08
KNA	2010	18.5384	8851.68
KOR	2010	14495.4	5.20803e+06
LAO	2010	167493	8.89933e+07
LBN	2010	116.269	32962.1
LBR	2010	20387.7	1.06178e+07
LBY	2010	9.54411	1899.3
LCA	2010	100.066	51675
LIE	2010	2.79192	1741.13
LKA	2010	7251.34	2.52783e+06
LSO	2010	4.64655	1366.7
LTU	2010	21672.6	6.95327e+06
LUX	2010	880.786	495689
LVA	2010	48516.4	1.52642e+07
MAC	2010	0.571167	0
MAF	2010	0.512617	210.857
MAR	2010	993.635	305794
MDA	2010	178.01	53364.2
MDG	2010	112303	5.02291e+07
MDV	2010	3.13573	112.107
MEX	2010	167771	6.43801e+07
MKD	2010	2224.72	943636
MLI	2010	181.653	54962
MLT	2010	0.626002	142.278
MMR	2010	170644	9.35642e+07
MNE	2010	212.14	95400.9
MNG	2010	8975.4	1.68321e+06
MOZ	2010	213992	7.23402e+07
MSR	2010	109.966	59043.8
MTQ	2010	75.8882	39543.2
MUS	2010	24.0632	11414.4
MWI	2010	4831.66	1.7553e+06
MYS	2010	430712	2.64295e+08
MYT	2010	32.0553	15804
NAM	2010	70.6588	15240
NCL	2010	563.392	250406
NER	2010	0.0747637	0
NGA	2010	38298.3	1.67199e+07
NIC	2010	213140	1.12561e+08
NLD	2010	3415.72	1.39432e+06
NOR	2010	40137.4	9.91535e+06
NPL	2010	2368.34	1.28614e+06
NZL	2010	56144.2	3.19304e+07
PAK	2010	721.959	275063
PAN	2010	15425.6	8.64468e+06
PER	2010	142378	9.16738e+07
PHL	2010	102808	5.99789e+07
PLW	2010	32.7296	24409.8
PNG	2010	68784.6	5.12026e+07
POL	2010	71866.6	2.6275e+07
PRI	2010	597.914	314359
PRK	2010	19135.7	7.07801e+06
PRT	2010	48702	1.61388e+07
PRY	2010	443373	1.00608e+08
PSE	2010	1.31066	316.414
REU	2010	224.805	111120
ROU	2010	17787.5	8.34301e+06
RUS	2010	1.88686e+06	4.2596e+08
RWA	2010	2696.1	1.27695e+06
SDN	2010	108.907	29717
SEN	2010	334.213	97343.6
SGP	2010	44.0695	17609.4
SLB	2010	6418.85	4.76316e+06
SLE	2010	8849.84	4.0077e+06
SLV	2010	2887.01	1.21782e+06
SOM	2010	162.087	37345.3
SRB	2010	2463.82	1.12285e+06
SSD	2010	4843.6	1.4509e+06
SUR	2010	7001.85	5.28735e+06
SVK	2010	17107.5	8.3214e+06
SVN	2010	1435.08	738333
SWE	2010	263698	6.23568e+07
[truncated: 2,385 more rows]

## Sheet: GFW-Curtis et al.
Year	Loss (ha)	Total emissions (GtCO2-eq/yr)
2001	1.11158e+07	4.37175
2002	1.22046e+07	5.15909
2003	1.04539e+07	4.33261
2004	1.46844e+07	6.33741
2005	1.44449e+07	6.45166
2006	1.37694e+07	6.1533
2007	1.49702e+07	6.74811
2008	1.47157e+07	6.576
2009	1.44126e+07	6.86775
2010	1.53375e+07	7.23096
2011	1.40153e+07	6.60804
2012	1.74852e+07	8.45543
2013	1.41826e+07	6.7041
2014	1.82708e+07	9.05
2015	1.55409e+07	7.85146
2016	2.43922e+07	12.7678
2017	2.39732e+07	11.8993
2018	1.8974e+07	9.58488
2019	1.91018e+07	9.41245
2020	1.93931e+07	9.67046
2021	1.81587e+07	9.47912
2022	1.78907e+07	9.48183

## Sheet: FAO-FRA
	2000-2010	2010-2015	2015-2020		Deforestation (1000 ha/year)
Deforestation	10125.5	8150.96	7514.42
