# Supplementary material for: Global patterns of commodity-driven deforestation and associated carbon emissions
Source: Nat Food. 2026 Feb 23;7(2):138–51. doi: 10.1038/s43016-026-01305-4 (PMC12935532; doi:10.1038/s43016-026-01305-4)
Supplement: Supplementary file 5 — Source data. [file 43016_2026_1305_MOESM5_ESM.xlsx]

## Sheet: Country group
Continent/Country group	Deforestation attribution, unamortized (ha)	Deforestation emissions excl. peat drainage, unamortized (MtCO2)	Peatland drainage emissions (MtCO2)
Africa	21681260	8040.21	178.196
Europe	1067287	101.178	19.8338
North and Central America	9236562	1071.42	107.538
Oceania	1402479	552.529	44.2262
South America	56244470	22435.6	88.317
North Asia	8068203	88.2107	18.5791
Southeast Asia	22504450	8626.04	2411.78
Rest of Asia	1589387	317.482	16.5178
	121794098	41232.7	2884.99

## Sheet: Selected countries
Continent/Country group	Producer country	Deforestation attribution, unamortized (ha)	% of total deforestation
Africa	Côte d'Ivoire	3012392	2.47335
Africa	Democratic Republic of the Congo	7307966	6.00026
North Asia	China	7221283	5.92909
North and Central America	United States	5446757	4.4721
South America	Brazil	38329220	31.4705
Southeast Asia	Indonesia	10920310	8.96621

## Sheet: Commodity group
Commodity group	Deforestation attribution, unamortized (ha)	Deforestation emissions excl. peat drainage, unamortized (MtCO2)	Peatland drainage emissions (MtCO2)
Cereals	12404970	4555	208
Edible roots and tubers with high starch or in...	5392571	2754	75
Fibre crops	2336180	761	89
Forest plantation	16989600	-683	435
Fruit and nuts	4181104	2100	89
Oilseeds and oleaginous fruits	20086950	5942	1595
Pasture	51058210	21593	199
Pulses (dried leguminous vegetables)	2363238	1068	32
Stimulant, spice and aromatic crops	4016254	1426	79
Sugar crops	1534438	767	20
Vegetables	1430583	952	64
	121794098	41235	2885

## Sheet: Selected commodity
Commodity group	Commodity	Deforestation attribution, unamortized (ha)	% of total deforestation
Cereals	Maize (corn)	5210466	4.27809
Cereals	Rice	4336381	3.56042
Edible roots and tubers with high starch or in...	Cassava, fresh	4153056	3.4099
Fibre crops	Natural rubber in primary forms	1564009	1.28414
Oilseeds and oleaginous fruits	Oil palm fruit	10764220	8.83805
Oilseeds and oleaginous fruits	Soya beans	6161078	5.0586
Pasture	Cattle meat	48505300	39.8257
Stimulant, spice and aromatic crops	Cocoa beans	2240279	1.8394
Stimulant, spice and aromatic crops	Coffee, green	1142700	0.938223
