# Supplementary material for: Global patterns of commodity-driven deforestation and associated carbon emissions
Source: Nat Food. 2026 Feb 23;7(2):138–51. doi: 10.1038/s43016-026-01305-4 (PMC12935532; doi:10.1038/s43016-026-01305-4)
Supplement: Supplementary file 6 — Source data. [file 43016_2026_1305_MOESM6_ESM.xlsx]

## Sheet: Cattle meat
ISO	Producer country	Deforestation (ha yr-1)
AFG	Afghanistan	8.60662
ALB	Albania	0
DZA	Algeria	77.9116
AGO	Angola	47505.3
ATG	Antigua and Barbuda	0
ARG	Argentina	37325.8
ARM	Armenia	1.53526
AUS	Australia	6563.73
AUT	Austria	48.1969
AZE	Azerbaijan	0
BHS	Bahamas	86.3026
BGD	Bangladesh	6.52999
BRB	Barbados	1.23181
BLR	Belarus	0
BEL	Belgium	31.6265
BLZ	Belize	0
BEN	Benin	189.949
BTN	Bhutan	111.583
BOL	Bolivia	82748.7
BIH	Bosnia and Herzegovina	369.857
BWA	Botswana	1.63103
BRA	Brazil	1.19668e+06
BRN	Brunei	12.2377
BGR	Bulgaria	6.98981
BFA	Burkina Faso	0
BDI	Burundi	9.83682
CPV	Cabo Verde	0.511644
KHM	Cambodia	3038.54
CMR	Cameroon	8849.59
CAN	Canada	9075.11
CAF	Central African Republic	5494.07
TCD	Chad	4407.77
CHL	Chile	0
CHN	China	10306.3
COL	Colombia	56495.8
COM	Comoros	21.129
CRI	Costa Rica	198.874
HRV	Croatia	88.0773
CUB	Cuba	602.056
CYP	Cyprus	5.7025
CZE	Czechia	834.33
CIV	Côte d'Ivoire	0
COD	Democratic Republic of the Congo	48248.8
DNK	Denmark	254.329
DMA	Dominica	0
DOM	Dominican Republic	138.169
ECU	Ecuador	7079.21
EGY	Egypt	0.215215
SLV	El Salvador	44.9457
GNQ	Equatorial Guinea	386.201
EST	Estonia	0
ETH	Ethiopia	575.804
FJI	Fiji	129.502
FIN	Finland	816.197
FRA	France	2930
GAB	Gabon	3365.94
GMB	Gambia	0.726502
GEO	Georgia	55.6828
DEU	Germany	1437.8
GHA	Ghana	29600.7
GRC	Greece	114.208
GRD	Grenada	0
GTM	Guatemala	10184.6
GIN	Guinea	7340.77
GNB	Guinea-Bissau	492.756
GUY	Guyana	230.165
HTI	Haiti	66.4282
HND	Honduras	18091.1
HUN	Hungary	41.4116
IND	India	14300.3
IDN	Indonesia	7661.3
IRN	Iran	5.34999
IRQ	Iraq	0
IRL	Ireland	0
ISR	Israel	8.09374
ITA	Italy	0
JAM	Jamaica	72.0304
JPN	Japan	443.855
JOR	Jordan	0.0867802
KAZ	Kazakhstan	138.73
KEN	Kenya	8099.13
KGZ	Kyrgyzstan	0.765711
LAO	Laos	12695.8
LVA	Latvia	0
LBN	Lebanon	0
LSO	Lesotho	9.44934
LBR	Liberia	3586.96
LBY	Libya	0.320188
LTU	Lithuania	0
LUX	Luxembourg	24.8701
MDG	Madagascar	21119.2
MWI	Malawi	455.972
MYS	Malaysia	6393.8
MDV	Maldives	0
MLI	Mali	46.0452
MLT	Malta	0
MRT	Mauritania	0
MUS	Mauritius	0
FSM	Micronesia	0
MDA	Moldova	6.68031
MNG	Mongolia	0
MNE	Montenegro	2.07807
MAR	Morocco	34.8357
MOZ	Mozambique	11851.7
MMR	Myanmar	27932.4
MEX	México	42973.7
NAM	Namibia	9.01023
NPL	Nepal	287.318
NLD	Netherlands	234.949
NCL	New Caledonia	167.611
NZL	New Zealand	0
NIC	Nicaragua	4789.36
NER	Niger	0
NGA	Nigeria	60003.3
PRK	North Korea	866.007
MKD	North Macedonia	0
NOR	Norway	3612.27
PAK	Pakistan	32.7939
PSE	Palestine	0.26026
PAN	Panama	645.87
PNG	Papua New Guinea	2838.83
PRY	Paraguay	118431
PER	Peru	19452.9
PHL	Philippines	3892.94
POL	Poland	0
PRT	Portugal	59.6098
PRI	Puerto Rico	17.5916
COG	Republic of the Congo	2373.06
ROU	Romania	0
RUS	Russia	19069.2
KNA	Saint Kitts and Nevis	1.43728
LCA	Saint Lucia	0
VCT	Saint Vincent and the Grenadines	0
SEN	Senegal	9.90613
SRB	Serbia	0
SYC	Seychelles	0
SLE	Sierra Leone	464.311
SGP	Singapore	0.528644
SVK	Slovakia	0
SVN	Slovenia	44.4508
SLB	Solomon Islands	2.52468
SOM	Somalia	64.5906
ZAF	South Africa	10216.1
KOR	South Korea	437.806
SSD	South Sudan	1153.16
ESP	Spain	2002.69
LKA	Sri Lanka	746.184
SDN	Sudan	49.9792
SUR	Suriname	652.723
SWZ	Swaziland	15.3142
SWE	Sweden	1158.02
CHE	Switzerland	361.678
SYR	Syria	8.1427
STP	São Tomé and Príncipe	0
TWN	Taiwan	11.1429
TJK	Tajikistan	0.0479691
TZA	Tanzania	4275.18
THA	Thailand	2257.06
TLS	Timor-Leste	40.0834
TGO	Togo	63.8792
TTO	Trinidad and Tobago	5.49855
TUN	Tunisia	19.031
TUR	Turkey	258.531
TKM	Turkmenistan	0
UGA	Uganda	2960.87
UKR	Ukraine	694.956
GBR	United Kingdom	0
USA	United States	20808.8
URY	Uruguay	939.895
UZB	Uzbekistan	4.87029
VUT	Vanuatu	30.1312
VEN	Venezuela	9622.15
VNM	Vietnam	13645.5
YEM	Yemen	0
ZMB	Zambia	14493.2
ZWE	Zimbabwe	695.345

## Sheet: Cocoa beans
ISO	Producer country	Deforestation (ha yr-1)
AGO	Angola	1.29507
BLZ	Belize	50.6693
BOL	Bolivia	5.8963
BRA	Brazil	1760.45
CMR	Cameroon	8328.74
CAF	Central African Republic	0
COL	Colombia	14285.3
COM	Comoros	0
CRI	Costa Rica	81.6916
CUB	Cuba	4.38198e-18
CIV	Côte d'Ivoire	32865.7
COD	Democratic Republic of the Congo	1872.38
DMA	Dominica	0.0180618
DOM	Dominican Republic	7.39328e-16
ECU	Ecuador	1329.87
SLV	El Salvador	0.00866714
GNQ	Equatorial Guinea	45.0199
FJI	Fiji	1.06657
GAB	Gabon	27.7018
GHA	Ghana	26644
GRD	Grenada	0
GTM	Guatemala	1.0761
GIN	Guinea	298.902
GUY	Guyana	0.117834
HTI	Haiti	0
HND	Honduras	431.383
IND	India	5.20586
IDN	Indonesia	2.42808e-14
JAM	Jamaica	2.08352
LBR	Liberia	1546.92
MDG	Madagascar	155.973
MYS	Malaysia	0.118854
MEX	México	4.9074e-15
NIC	Nicaragua	6.39919
NGA	Nigeria	1323.49
PAN	Panama	115.691
PNG	Papua New Guinea	8693.61
PER	Peru	7586.69
PHL	Philippines	389.619
COG	Republic of the Congo	12918.5
LCA	Saint Lucia	1.27079
VCT	Saint Vincent and the Grenadines	0.00530021
SLE	Sierra Leone	35.5019
SLB	Solomon Islands	0.120826
LKA	Sri Lanka	0.039096
SUR	Suriname	0.0324599
TZA	Tanzania	41.6047
THA	Thailand	2.07813e-18
TLS	Timor-Leste	0.0143061
TGO	Togo	0.0155871
TTO	Trinidad and Tobago	0.0679701
UGA	Uganda	161.022
VUT	Vanuatu	26.9015
VEN	Venezuela	8.11734
VNM	Vietnam	377.497

## Sheet: Coffee, green
ISO	Producer country	Deforestation (ha yr-1)
AGO	Angola	0
BLZ	Belize	0.0323303
BEN	Benin	0.00153808
BOL	Bolivia	113.853
BRA	Brazil	9439.42
BDI	Burundi	11.134
CPV	Cabo Verde	0
KHM	Cambodia	0.849319
CMR	Cameroon	24.3403
CAF	Central African Republic	3.45977
CHN	China	3.94782e-17
COL	Colombia	338.232
COM	Comoros	0
CRI	Costa Rica	4052.83
CUB	Cuba	17.6975
CIV	Côte d'Ivoire	0
COD	Democratic Republic of the Congo	490.593
DMA	Dominica	0.000430044
DOM	Dominican Republic	3.92423e-16
ECU	Ecuador	63.7883
SLV	El Salvador	1.9958
GNQ	Equatorial Guinea	58.699
ETH	Ethiopia	0
FJI	Fiji	0.000962991
GAB	Gabon	5.83332
GHA	Ghana	4.27308e-17
GTM	Guatemala	1450.53
GIN	Guinea	39.9402
GUY	Guyana	2.29578
HTI	Haiti	0
HND	Honduras	5268.7
IND	India	4.43879
IDN	Indonesia	311.052
JAM	Jamaica	23.3334
KEN	Kenya	1.06186e-15
LAO	Laos	8.90134
LBR	Liberia	0.900573
MDG	Madagascar	1012.58
MWI	Malawi	0
MYS	Malaysia	0.0138229
MOZ	Mozambique	0.0715266
MMR	Myanmar	1.0101
MEX	México	1664.32
NPL	Nepal	0
NCL	New Caledonia	0.0550483
NIC	Nicaragua	80.3489
NGA	Nigeria	3.24867e-17
PAN	Panama	103.963
PNG	Papua New Guinea	693.192
PRY	Paraguay	1.7074
PER	Peru	14039.7
PHL	Philippines	25.5676
PRI	Puerto Rico	17.0712
COG	Republic of the Congo	2.57047
RWA	Rwanda	7.63179
VCT	Saint Vincent and the Grenadines	0.000335116
SLE	Sierra Leone	0.0422096
LKA	Sri Lanka	0.380534
SUR	Suriname	0.0973797
TWN	Taiwan	0.359036
TZA	Tanzania	1072.74
THA	Thailand	500.585
TLS	Timor-Leste	1.04939e-15
TGO	Togo	1.3437
TTO	Trinidad and Tobago	0
UGA	Uganda	1288.43
USA	United States	0.221943
VUT	Vanuatu	0.00472024
VEN	Venezuela	60.4919
VNM	Vietnam	10033.2
ZMB	Zambia	0.113595
ZWE	Zimbabwe	0.214007

## Sheet: Forest plantation
ISO	Producer country	Deforestation (ha yr-1)
ALB	Albania	0
ARG	Argentina	0.057484
ARG	Argentina	3352.63
AUS	Australia	0
AZE	Azerbaijan	1.69006
BGD	Bangladesh	0
BLR	Belarus	10
BEL	Belgium	0
BLZ	Belize	10
BEN	Benin	0.987514
BTN	Bhutan	101.425
BOL	Bolivia	0
BRA	Brazil	0.0153856
BRA	Brazil	45916.1
BFA	Burkina Faso	0
CPV	Cabo Verde	0.240555
KHM	Cambodia	9918.09
CMR	Cameroon	86.1906
CMR	Cameroon	679.187
CHL	Chile	6.61775
CHL	Chile	78.5633
CHL	Chile	20.7561
CHL	Chile	16217.4
CHN	China	0.0715406
CHN	China	3.28029
CHN	China	0.0557373
CHN	China	9.93977
CHN	China	418170
COL	Colombia	0.0457432
COL	Colombia	609.08
CRI	Costa Rica	252.435
CUB	Cuba	0
COD	Democratic Republic of the Congo	111.859
DNK	Denmark	0
DOM	Dominican Republic	113.039
ECU	Ecuador	73.5769
SLV	El Salvador	24.8224
ERI	Eritrea	0
EST	Estonia	0
ETH	Ethiopia	203.479
FJI	Fiji	557.121
FIN	Finland	0
GEO	Georgia	0
GHA	Ghana	10.3371
GRC	Greece	0
GTM	Guatemala	4274.81
GIN	Guinea	42.6059
GNB	Guinea-Bissau	1.74459
HTI	Haiti	0
HUN	Hungary	0
IND	India	2.17838
IND	India	10.5962
IND	India	0.135516
IND	India	71.7638
IND	India	0.0691175
IND	India	14.1685
IND	India	37055
IDN	Indonesia	0.230215
IDN	Indonesia	0.472132
IDN	Indonesia	0.426173
IDN	Indonesia	21651
IRN	Iran	5.92617
IRQ	Iraq	0.0590351
IRL	Ireland	3844.82
ITA	Italy	380
JAM	Jamaica	4.53018
KEN	Kenya	0
LAO	Laos	3979.47
LVA	Latvia	1180
LBR	Liberia	863.148
MDG	Madagascar	0
MYS	Malaysia	0
MLT	Malta	0
MNG	Mongolia	0
MAR	Morocco	22.2574
MOZ	Mozambique	182.113
MMR	Myanmar	2.94269
MMR	Myanmar	70.5543
MEX	México	0
NPL	Nepal	0
NCL	New Caledonia	0
NZL	New Zealand	14794.3
NIC	Nicaragua	154.554
NER	Niger	0
NOR	Norway	0
PAN	Panama	307.371
PRY	Paraguay	848.005
PER	Peru	102.085
PHL	Philippines	2996.85
POL	Poland	0
PRT	Portugal	0
RWA	Rwanda	0
RWA	Rwanda	0.493862
VCT	Saint Vincent and the Grenadines	0
SRB	Serbia	272.037
SLE	Sierra Leone	9.50223
SVK	Slovakia	0
KOR	South Korea	0
ESP	Spain	1077.96
LKA	Sri Lanka	297.963
SDN	Sudan	0
SWE	Sweden	0
SYR	Syria	25.549
TWN	Taiwan	143.13
TJK	Tajikistan	0.00109238
THA	Thailand	0
TGO	Togo	0.292073
TUN	Tunisia	3.19853
TUR	Turkey	324.144
UGA	Uganda	283.473
UKR	Ukraine	962.963
USA	United States	0
URY	Uruguay	2035.48
UZB	Uzbekistan	0
VEN	Venezuela	232.648
VNM	Vietnam	0
VNM	Vietnam	27378.7

## Sheet: Natural rubber in primary forms
ISO	Producer country	Deforestation (ha yr-1)
BGD	Bangladesh	0.33766
BRA	Brazil	1694.2
BRN	Brunei	4.30074
KHM	Cambodia	22794.6
CMR	Cameroon	908.262
CAF	Central African Republic	7.75727
CHN	China	80.219
COL	Colombia	4936.85
CIV	Côte d'Ivoire	1498.13
COD	Democratic Republic of the Congo	0.90745
DOM	Dominican Republic	2.25311e-19
ECU	Ecuador	0.347215
GAB	Gabon	582.416
GHA	Ghana	1471.57
GTM	Guatemala	156.252
GIN	Guinea	0.707817
IND	India	19.2948
IDN	Indonesia	1933.59
LAO	Laos	167.949
LBR	Liberia	1629.61
MYS	Malaysia	10.0347
MMR	Myanmar	867.916
MEX	México	781.244
NGA	Nigeria	7.22961
PNG	Papua New Guinea	11.4527
PHL	Philippines	2020.19
COG	Republic of the Congo	1.99128
LKA	Sri Lanka	7.59506
THA	Thailand	4543.13
VNM	Vietnam	15864.2

## Sheet: Oil palm fruit
ISO	Producer country	Deforestation (ha yr-1)
AGO	Angola	1.60059
BLZ	Belize	0
BEN	Benin	4.82994
BRA	Brazil	438.381
BRN	Brunei	0
BDI	Burundi	1.56512
KHM	Cambodia	5539.91
CMR	Cameroon	170.996
CAF	Central African Republic	4.01495
CHN	China	0.922555
COL	Colombia	4791.3
CRI	Costa Rica	17.327
CIV	Côte d'Ivoire	1302.36
COD	Democratic Republic of the Congo	2118.72
DOM	Dominican Republic	40.6116
ECU	Ecuador	2862.26
GNQ	Equatorial Guinea	90.3164
GAB	Gabon	563.277
GMB	Gambia	0.00090863
GHA	Ghana	289.189
GTM	Guatemala	1213.16
GIN	Guinea	347.228
GNB	Guinea-Bissau	0.242988
HND	Honduras	4207.43
IND	India	22.3666
IDN	Indonesia	106165
LBR	Liberia	117.276
MDG	Madagascar	1.53975
MYS	Malaysia	63309.5
MMR	Myanmar	3.05862
MEX	México	4161.95
NIC	Nicaragua	24.4302
NGA	Nigeria	2761.62
PAN	Panama	50.6068
PNG	Papua New Guinea	11198.1
PRY	Paraguay	21.5276
PER	Peru	13757.7
PHL	Philippines	190.082
COG	Republic of the Congo	40.1558
RWA	Rwanda	10.0833
SEN	Senegal	0.051373
SLE	Sierra Leone	19.5342
SLB	Solomon Islands	13.48
LKA	Sri Lanka	0.0610579
SUR	Suriname	0.36099
TZA	Tanzania	0.0657734
THA	Thailand	1014.96
TGO	Togo	5.74982
UGA	Uganda	0.90778
VUT	Vanuatu	0.133578
VEN	Venezuela	443.435
VNM	Vietnam	3.84187

## Sheet: Soya beans
ISO	Producer country	Deforestation (ha yr-1)
ALB	Albania	0
AGO	Angola	11.0074
ARG	Argentina	7491.03
AUS	Australia	1.75724
AUT	Austria	13.9739
AZE	Azerbaijan	0.000217473
BGD	Bangladesh	0
BLZ	Belize	481.876
BEN	Benin	69.9835
BTN	Bhutan	0
BOL	Bolivia	19622.9
BIH	Bosnia and Herzegovina	2.75226
BRA	Brazil	105364
BGR	Bulgaria	8.07468e-18
BFA	Burkina Faso	0.000507489
BDI	Burundi	1.5112
KHM	Cambodia	2888.26
CMR	Cameroon	32.4732
CAN	Canada	331.056
CHL	Chile	1.65983
CHN	China	9.42032e-15
COL	Colombia	1431.12
HRV	Croatia	36.7909
CUB	Cuba	1.66655
CZE	Czechia	4.44443
CIV	Côte d'Ivoire	1.52449
COD	Democratic Republic of the Congo	553.863
ECU	Ecuador	9.71938e-16
EGY	Egypt	0.103956
SLV	El Salvador	0.00227066
ETH	Ethiopia	24.5687
FRA	France	0.246244
GAB	Gabon	96.9947
GEO	Georgia	0.262795
DEU	Germany	8.64853
GHA	Ghana	1339.95
GRC	Greece	0.756611
GTM	Guatemala	30.068
HND	Honduras	2.01049
HUN	Hungary	6.2574
IND	India	239.258
IDN	Indonesia	2335.97
IRN	Iran	1.07978
IRQ	Iraq	0
ITA	Italy	330.006
JPN	Japan	10.8115
KAZ	Kazakhstan	0
KEN	Kenya	2.17005e-17
KGZ	Kyrgyzstan	0.00860457
LAO	Laos	11.9758
LBR	Liberia	6.64778
LTU	Lithuania	1.48194e-18
LUX	Luxembourg	0.0775535
MDG	Madagascar	0.037476
MWI	Malawi	1482.47
MLI	Mali	0.955246
MDA	Moldova	6.71379e-17
MOZ	Mozambique	615.215
MMR	Myanmar	5.88709e-15
MEX	México	3234.95
NPL	Nepal	1.32684
NLD	Netherlands	0
NIC	Nicaragua	0.809709
NGA	Nigeria	3880.61
PRK	North Korea	118.811
MKD	North Macedonia	0.0221059
PAK	Pakistan	0.000421711
PAN	Panama	1.2891
PRY	Paraguay	5708.3
PER	Peru	42.4877
PHL	Philippines	0
POL	Poland	6.88952
ROU	Romania	0
RUS	Russia	286.306
RWA	Rwanda	64.6396
SRB	Serbia	60.727
SVK	Slovakia	7.21566
SVN	Slovenia	0.136159
ZAF	South Africa	215.961
KOR	South Korea	22.9645
ESP	Spain	0.0445695
LKA	Sri Lanka	3.69135
SUR	Suriname	0
CHE	Switzerland	10.4423
SYR	Syria	0.0758074
TWN	Taiwan	1.01734
TJK	Tajikistan	9.80138e-08
TZA	Tanzania	1.63549e-16
THA	Thailand	352.835
TLS	Timor-Leste	3.29878e-17
TGO	Togo	0.0735816
TUR	Turkey	38.5149
UGA	Uganda	5.32201
UKR	Ukraine	1.30373e-15
USA	United States	3246.85
URY	Uruguay	204.812
UZB	Uzbekistan	0.0206943
VEN	Venezuela	54.7973
VNM	Vietnam	35.4004
ZMB	Zambia	1501.73
ZWE	Zimbabwe	12.6259

## Sheet: Rice
ISO	Producer country	Deforestation (ha yr-1)
AFG	Afghanistan	0.0145101
DZA	Algeria	0.00397299
AGO	Angola	5.2636
ARG	Argentina	304.923
AUS	Australia	6.16816
AZE	Azerbaijan	0.0280733
BGD	Bangladesh	161.716
BLZ	Belize	11.5736
BEN	Benin	39.3794
BTN	Bhutan	0
BOL	Bolivia	1870.56
BRA	Brazil	17424.4
BRN	Brunei	36.7937
BGR	Bulgaria	1.44778
BFA	Burkina Faso	0.00139895
BDI	Burundi	5.42122
KHM	Cambodia	8954.16
CMR	Cameroon	5299.96
CAF	Central African Republic	17.6867
TCD	Chad	0
CHL	Chile	5.82849e-16
CHN	China	200.335
COL	Colombia	2774.1
COM	Comoros	0
CRI	Costa Rica	59.9704
CUB	Cuba	1.18908e-16
CIV	Côte d'Ivoire	10556.9
COD	Democratic Republic of the Congo	8389.88
DOM	Dominican Republic	101.774
ECU	Ecuador	2331.84
EGY	Egypt	3.45974
SLV	El Salvador	0.0135053
ETH	Ethiopia	4.8446
FJI	Fiji	7.4046
FRA	France	0
GAB	Gabon	13.0335
GMB	Gambia	0.837313
GHA	Ghana	14129.8
GRC	Greece	33.3832
GTM	Guatemala	137.863
GIN	Guinea	3.47242e-14
GNB	Guinea-Bissau	176.782
GUY	Guyana	0
HTI	Haiti	0
HND	Honduras	3.25068e-16
HUN	Hungary	0.0461091
IND	India	1287.07
IDN	Indonesia	10473.8
IRN	Iran	0.0873188
IRQ	Iraq	0
ITA	Italy	152.851
JAM	Jamaica	0
JPN	Japan	13.7904
KAZ	Kazakhstan	0
KEN	Kenya	8.20288
KGZ	Kyrgyzstan	0.0170228
LAO	Laos	805.924
LBR	Liberia	55.0598
MDG	Madagascar	6131.86
MWI	Malawi	645.92
MYS	Malaysia	138.715
MLI	Mali	0
MRT	Mauritania	0
FSM	Micronesia	0
MAR	Morocco	0.110005
MOZ	Mozambique	238.759
MMR	Myanmar	205.8
MEX	México	79.5978
NPL	Nepal	42.5226
NIC	Nicaragua	29.9899
NER	Niger	0
NGA	Nigeria	3504.93
PRK	North Korea	0
MKD	North Macedonia	1.29626e-18
PAK	Pakistan	1.36636
PAN	Panama	299.567
PNG	Papua New Guinea	0.495918
PRY	Paraguay	4751.11
PER	Peru	2473.08
PHL	Philippines	16303.3
PRT	Portugal	0.749575
PRI	Puerto Rico	0.987999
COG	Republic of the Congo	1.96097e-15
ROU	Romania	0
RUS	Russia	2.68364
RWA	Rwanda	15.7764
SEN	Senegal	4.62426
SLE	Sierra Leone	1345.19
SGP	Singapore	0.123055
SLB	Solomon Islands	0.000204654
SOM	Somalia	0.634061
ZAF	South Africa	0
KOR	South Korea	18.8842
SSD	South Sudan	18.0793
ESP	Spain	4.06103e-17
LKA	Sri Lanka	913.519
SDN	Sudan	0
SUR	Suriname	5.46388
SWZ	Swaziland	1.52057
TWN	Taiwan	0
TJK	Tajikistan	2.94041e-05
TZA	Tanzania	9.01139e-15
THA	Thailand	45950.2
TLS	Timor-Leste	21.5949
TGO	Togo	3.03645
TTO	Trinidad and Tobago	0
TUR	Turkey	20.0257
TKM	Turkmenistan	0
UGA	Uganda	208.179
UKR	Ukraine	8.4878e-18
USA	United States	2.47634
URY	Uruguay	0
UZB	Uzbekistan	0.00138015
VEN	Venezuela	869.98
VNM	Vietnam	5208.72
ZMB	Zambia	240.632
ZWE	Zimbabwe	12.2373

## Sheet: Maize (corn)
ISO	Producer country	Deforestation (ha yr-1)
AFG	Afghanistan	0.00015905
ALB	Albania	15.5591
DZA	Algeria	4.42515
AGO	Angola	4568.65
ATG	Antigua and Barbuda	0
ARG	Argentina	15406.8
ARM	Armenia	0
AUS	Australia	0.298259
AUT	Austria	6.20573
AZE	Azerbaijan	0.0748106
BHS	Bahamas	0
BGD	Bangladesh	21.8829
BRB	Barbados	0.0158042
BLR	Belarus	53.0745
BEL	Belgium	1.76244e-17
BLZ	Belize	398.042
BEN	Benin	164.959
BTN	Bhutan	0
BOL	Bolivia	263.533
BIH	Bosnia and Herzegovina	11.907
BWA	Botswana	0.675865
BRA	Brazil	52709.5
BGR	Bulgaria	147.775
BFA	Burkina Faso	0.00258288
BDI	Burundi	0
CPV	Cabo Verde	0
KHM	Cambodia	217.709
CMR	Cameroon	385.911
CAN	Canada	5.40389e-16
CAF	Central African Republic	330.966
TCD	Chad	0
CHL	Chile	43.9432
CHN	China	5402.56
COL	Colombia	8466.59
COM	Comoros	0
CRI	Costa Rica	0
HRV	Croatia	176.767
CUB	Cuba	2.04998e-16
CZE	Czechia	18.0229
CIV	Côte d'Ivoire	1109.52
COD	Democratic Republic of the Congo	13133.7
DNK	Denmark	0.195396
DMA	Dominica	0
DOM	Dominican Republic	49.3155
ECU	Ecuador	1108.57
EGY	Egypt	12.7191
SLV	El Salvador	14.9906
ETH	Ethiopia	1196.55
FJI	Fiji	0.098814
FRA	France	67.2212
GAB	Gabon	614.923
GMB	Gambia	0
GEO	Georgia	7.60461
DEU	Germany	33.9351
GHA	Ghana	19209.1
GRC	Greece	54.4716
GRD	Grenada	0
GTM	Guatemala	362.208
GIN	Guinea	406.815
GNB	Guinea-Bissau	141.342
GUY	Guyana	0.237898
HTI	Haiti	39.816
HND	Honduras	3034.32
HUN	Hungary	192.724
IND	India	308.401
IDN	Indonesia	5.66859e-14
IRN	Iran	0
IRQ	Iraq	0
ISR	Israel	0
ITA	Italy	0
JAM	Jamaica	0.585332
JPN	Japan	0.0121509
JOR	Jordan	0
KAZ	Kazakhstan	6.54414
KEN	Kenya	450.023
KGZ	Kyrgyzstan	0.0168016
LAO	Laos	649.117
LBN	Lebanon	0.063343
LSO	Lesotho	0.977901
LBY	Libya	0.00109452
LTU	Lithuania	1.85925
LUX	Luxembourg	9.39161e-20
MDG	Madagascar	205.324
MWI	Malawi	1311.86
MYS	Malaysia	0.082346
MDV	Maldives	0
MLI	Mali	49.7727
MRT	Mauritania	0
FSM	Micronesia	0
MDA	Moldova	170.926
MNG	Mongolia	0
MNE	Montenegro	0
MAR	Morocco	2.69491
MOZ	Mozambique	5353.76
MMR	Myanmar	8226.85
MEX	México	21414.3
NAM	Namibia	0.603888
NPL	Nepal	162.949
NLD	Netherlands	3.40339
NCL	New Caledonia	3.98492
NZL	New Zealand	841.401
NIC	Nicaragua	9.72674e-16
NER	Niger	0
NGA	Nigeria	3442.48
PRK	North Korea	247.963
MKD	North Macedonia	1.29112e-17
PAK	Pakistan	0.749988
PAN	Panama	913.026
PNG	Papua New Guinea	10.4394
PRY	Paraguay	117.483
PER	Peru	3839.22
PHL	Philippines	7099.76
POL	Poland	785.522
PRT	Portugal	0.222862
PRI	Puerto Rico	0.0880323
COG	Republic of the Congo	1.43529e-14
ROU	Romania	112.752
RUS	Russia	434.837
RWA	Rwanda	339.079
VCT	Saint Vincent and the Grenadines	0
SEN	Senegal	4.08894
SRB	Serbia	361.192
SLE	Sierra Leone	5.84707e-16
SVK	Slovakia	8.12024
SVN	Slovenia	2.58657
SOM	Somalia	4.51613
ZAF	South Africa	888.355
KOR	South Korea	1.33369
SSD	South Sudan	53.7334
ESP	Spain	18.2029
LKA	Sri Lanka	329.035
SDN	Sudan	0.0689984
SUR	Suriname	0
SWZ	Swaziland	29.4956
SWE	Sweden	0.407367
CHE	Switzerland	2.90763e-16
SYR	Syria	1.01938
TWN	Taiwan	14.2208
TJK	Tajikistan	0.000752205
TZA	Tanzania	9802.89
THA	Thailand	5639.48
TLS	Timor-Leste	95.6684
TGO	Togo	66.8526
TTO	Trinidad and Tobago	0.881131
TUR	Turkey	429.829
TKM	Turkmenistan	0
UGA	Uganda	2.24121e-14
UKR	Ukraine	804.693
USA	United States	4534.91
URY	Uruguay	57.6514
UZB	Uzbekistan	0.057206
VUT	Vanuatu	0.338157
VEN	Venezuela	3812.05
VNM	Vietnam	685.002
YEM	Yemen	0
ZMB	Zambia	3890.01
ZWE	Zimbabwe	0

## Sheet: Cassava, fresh
ISO	Producer country	Deforestation (ha yr-1)
AGO	Angola	4301.17
ATG	Antigua and Barbuda	1.0831
ARG	Argentina	5.25168
BHS	Bahamas	0.0201145
BRB	Barbados	0.0368765
BLZ	Belize	0.880423
BEN	Benin	74.5517
BOL	Bolivia	16.7509
BRA	Brazil	12692.5
BRN	Brunei	0
BFA	Burkina Faso	1.42601e-07
BDI	Burundi	199.107
CPV	Cabo Verde	8.28093e-05
KHM	Cambodia	340.39
CMR	Cameroon	3887.31
CAF	Central African Republic	1640.62
TCD	Chad	0.402793
CHN	China	1.60374
COL	Colombia	104.263
COM	Comoros	0
CRI	Costa Rica	212.96
CUB	Cuba	2.487
CIV	Côte d'Ivoire	26745.5
COD	Democratic Republic of the Congo	81188.5
DMA	Dominica	0
DOM	Dominican Republic	1.13635e-16
ECU	Ecuador	187.723
SLV	El Salvador	0
GNQ	Equatorial Guinea	206.689
FJI	Fiji	23.8302
GAB	Gabon	1590.92
GMB	Gambia	0.000440691
GHA	Ghana	726.963
GTM	Guatemala	0.26951
GIN	Guinea	3300.01
GNB	Guinea-Bissau	0
GUY	Guyana	17.3148
HTI	Haiti	0.856634
HND	Honduras	0.490533
IND	India	9.20011
IDN	Indonesia	1.08019e-14
JAM	Jamaica	0.136211
KEN	Kenya	23.1776
LAO	Laos	136.247
LBR	Liberia	781.085
MDG	Madagascar	177.76
MWI	Malawi	160.783
MYS	Malaysia	0.0193042
MDV	Maldives	0
MLI	Mali	0.409713
MUS	Mauritius	0
MOZ	Mozambique	354.456
MMR	Myanmar	2.00526
MEX	México	5.06918
NCL	New Caledonia	1.00894
NIC	Nicaragua	28.5326
NER	Niger	0
NGA	Nigeria	24989
PAN	Panama	2.56359
PNG	Papua New Guinea	95.0609
PRY	Paraguay	1953.34
PER	Peru	593.797
PHL	Philippines	0
PRI	Puerto Rico	0.173699
COG	Republic of the Congo	933.313
RWA	Rwanda	0
LCA	Saint Lucia	0.12458
VCT	Saint Vincent and the Grenadines	0.000335116
SEN	Senegal	0.707317
SYC	Seychelles	0
SLE	Sierra Leone	233.107
SLB	Solomon Islands	0
SOM	Somalia	0.198382
SSD	South Sudan	40.4697
LKA	Sri Lanka	2.15143
SUR	Suriname	0
TWN	Taiwan	0
TZA	Tanzania	12.4428
THA	Thailand	3859.72
TLS	Timor-Leste	1.22579
TGO	Togo	78.5725
TTO	Trinidad and Tobago	0
UGA	Uganda	23.2431
VEN	Venezuela	10.951
VNM	Vietnam	2184.63
ZMB	Zambia	0
ZWE	Zimbabwe	19.5628
