# Supplementary material for: Global patterns of commodity-driven deforestation and associated carbon emissions
Source: Nat Food. 2026 Feb 23;7(2):138–51. doi: 10.1038/s43016-026-01305-4 (PMC12935532; doi:10.1038/s43016-026-01305-4)
Supplement: Supplementary file 7 — The source data for Fig. 5 are divided into two parts. The source data for Fig. 5a are archived on Zenodo while that for Fig. 5b are accessible here. [file 43016_2026_1305_MOESM7_ESM.xlsx]

## Sheet: Sheet1
Producer country	Commodity	Deforestation attribution, unamortized (ha)	Quality Index
Brazil	Pasture	3.1773e+07	0.594999
Indonesia	Oil palm fruit	7.79048e+06	0.934869
China	Forest plantation	6.62032e+06	0.253412
United States	Forest plantation	4531200	0.252597
Paraguay	Pasture	4.19608e+06	0.595
Brazil	Soya beans	3.46141e+06	0.847606
DR Congo	Cassava	2.54358e+06	0.235729
Bolivia	Pasture	1.66668e+06	0.574657
Malaysia	Oil palm fruit	1.58806e+06	0.598081
Colombia	Pasture	1.45212e+06	0.594922
Argentina	Pasture	1.41636e+06	0.594999
Indonesia	Forest plantation	1.18972e+06	0.594911
DR Congo	Maize (corn)	1.07062e+06	0.23923
Argentina	Soya beans	1.06102e+06	0.8835
Peru	Pasture	926678	0.595
India	Forest plantation	915422	0.252072
Côte d'Ivoire	Cocoa beans	896994	0.7871
DR Congo	Pasture	852122	0.224486
DR Congo	Rice	797951	0.232521
Brazil	Sugar cane	672441	0.762287
DR Congo	Plantains	658205	0.229837
Nigeria	Pasture	637651	0.208033
Bolivia	Soya beans	628607	0.857754
Brazil	Forest plantation	584835	0.594922
Myanmar	Pasture	552737	0.26664
Brazil	Maize (corn)	535244	0.427943
Bolivia	Sorghum	513820	0.392696
Ghana	Cocoa beans	500975	0.7871
Argentina	Maize (corn)	489305	0.426027
Russia	Pasture	460051	0.363949
Thailand	Forest plantation	447666	0.254455
Madagascar	Pasture	422236	0.246284
Thailand	Rice	416277	0.270907
Indonesia	Rice	414172	0.67897
Honduras	Pasture	410814	0.222763
Côte d'Ivoire	Cashew nuts	410355	0.206065
Vietnam	Forest plantation	406601	0.261806
Cambodia	Rice	393958	0.359628
Liberia	Pasture	380031	0.223802
Angola	Pasture	376247	0.204612
United States	Pasture	372590	0.277185
México	Pasture	351364	0.270702
Mozambique	Pasture	338725	0.225877
Nicaragua	Pasture	336278	0.250632
Angola	Maize (corn)	334929	0.351533
Paraguay	Soya beans	326101	0.88084
Venezuela	Pasture	313710	0.594997
Chile	Forest plantation	304438	0.594555
Indonesia	Maize (corn)	302185	0.436105
Côte d'Ivoire	Cassava	299575	0.212929
